# Supplementary material for: Characterization of the human skin resistome and identification of two microbiota cutotypes
Source: Microbiome. 2021 Feb 17;9:47. doi: 10.1186/s40168-020-00995-7 (PMC7890624; doi:10.1186/s40168-020-00995-7)
Supplement: Supplementary file 2 — Additional file 1: Table S1. Statistics for sequencing data of the 822 samples from Shanghai-China and the 538 HMP samples. Table S2. Description of the genus-level bacteria associated with the skin. Table S3. Detailed information on the genome coverage obtained by iHSMGC. Table S4. Detailed result of ARGs identified in iHSMGC. Table S5. Detailed information about the cutotype classification. Table S6. Microbial functions of significant difference between C-cutotype and M-cutotype. Table S7. Detailed distribution of cutotypes in different age groups. Table S8.. Detailed information on the comparison of Moraxella osloensis and Enhydrobacter. [file 40168_2020_995_MOESM2_ESM.xlsx]

## Sheet: Table S1
Table S1| Statistics for sequencing data of the 822 samples from Shanghai-China and the 538 HMP samples
Statistics for sequencing data of the Shanghai-China 822 samples.																								Statistics for sequencing data of the HMP 538 samples.
Sample ID	Sample part	Individual ID	Age	sex(1:Male;2:Female)	TEWL	Hydration	Sebum	pH	L	a	b	Porphyrin	Skincare	Raw sequencing data (Gbp)	High quality sequencing data (Gbp)	Number of assembled scaffolds	Total length of scaffolds (bp)	N50 length of scaffolds (bp)	Number of predicted genes	Total length of genes (bp)	N50 length of genes (bp)	Mapped reads ratio(HMP skin reference)	Mapped reads ratio(ISC)	Sample ID	Designation	Sample part	Sample properties	Age	sex(1:Male;2:Female)	High quality sequencing data (Gbp)	Number of assembled scaffolds	Total length of scaffolds (bp)	N50 length of scaffolds (bp)	Number of predicted genes	Total length of genes (bp)	N50 length of genes (bp)	Mapped reads ratio(HMP skin reference)	Mapped reads ratio(ISC)
DP1808006838	nose	FDT01166	44	2	NA	NA	NA	NA	59.4885	20.915	27.0837	3	0	11.5161	7.80005	345698	263498266	757	210248	44501814	240	0.0138593	0.115576	MET0001	HV03_06.24.11_Ac-L_Ss_moist	Ac	moist	30s	Female	0.187497	1086	722066	645	1209	524196	507	0.0725898	0.113185
DP1807004553	nose	FDT01080	49	2	NA	NA	NA	NA	68.2424	18.3811	22.3431	3	1	21.8306	1.01796	327188	241904548	730	207259	42082650	228	0.0748825	0.352546	MET0002	HV03_06.24.11_Ph-L_Ss_moist	Ph	moist	30s	Female	1.79632	6660	5361769	806	9310	4299618	564	0.136494	0.178752
DP1808006748	nose	FDT01132	59	2	NA	NA	NA	NA	67.477	18.2653	20.6068	6	0	10.4563	2.49693	323680	238816463	712	219134	51449412	267	0.331382	0.664665	MET0005	HV03_06.24.11_Ac-L:WGA_Ss_moist	Ac	moist	30s	Female	0.754532	11153	11043205	1013	13731	6693987	633	0.247481	0.405069
DP1807004523	nose	FDT01070	55	2	NA	NA	NA	NA	55.9694	23.8512	20.7198	3	0	17.8305	8.38479	303637	238829039	769	249411	66306393	330	0.0678972	0.411179	MET0006	HV03_06.24.11_Ph-L:WGA_Ss_moist	Ph	moist	30s	Female	4.66865	36897	49293609	1673	55350	28469061	687	0.283891	0.503936
DP1807004370	nose	FDT01014	46	2	NA	NA	NA	NA	68.9293	18.5258	20.3914	8	2	22.5643	1.23472	303191	223915700	720	194132	41952768	243	0.114332	0.42526	MET0007	HV03_06.24.11_N-L:WGA_Sw_moist	N	moist	30s	Female	0.0254532	56	63395	1227	78	43833	795	0.272413	0.398866
DP1807004426	nose	FDT01033	34	2	NA	NA	NA	NA	70.8186	15.6761	22.1515	8	2	19.2597	1.22502	302835	221080822	715	189529	40452516	240	0.148647	0.411968	MET0009	HV01_09.30.11_Gb-null_Ss_sebaceous	Gb	sebaceous	30s	Male	1.70244	6516	13095737	3753	14026	10379721	951	0.657568	0.786916
DP1808006780	cheek	FDT01146	55	2	11.3	34.3333	1	5.77333	66.7842	16.2779	24.9013	3	2	18.0591	3.92266	295874	231770339	752	257659	90817962	531	0.120799	0.63753	MET0010	HV01_09.30.11_N-R_Sw_moist	N	moist	30s	Male	0.0216468	137	92562	624	165	65697	516	0.28827	0.592514
DP1808006837	cheek	FDT01166	44	2	13	39.6667	24	5.38	68.3251	20.0571	21.9492	3	0	11.9059	6.72663	292336	218982791	742	169024	35958486	243	0.015304	0.120368	MET0011	HV01_09.30.11_Ch-R_Ss_sebaceous	Ch	sebaceous	30s	Male	0.577747	7996	10523570	1480	13040	8151453	783	0.635711	0.761571
DP1808006836	forehead	FDT01166	44	2	14.9	48.3333	86	5.10667	68.6765	16.0701	24.2719	3	0	12.7094	6.78994	282329	206684033	711	185937	50000163	348	0.0440407	0.210953	MET0012	HV01_09.30.11_Al-R_Ss_sebaceous	Al	sebaceous	30s	Male	0.585358	5482	8363093	1940	9609	6582321	855	0.643064	0.782938
DP1807004525	cheek	FDT01071	58	2	6.9	42.3333	1	4.54333	73.0767	17.0533	19.1761	4	2	18.3628	1.01242	269025	186864618	679	167271	33145029	222	0.0393435	0.331903	MET0013	HV01_09.30.11_Ea-R_Sw_sebaceous	Ea	sebaceous	30s	Male	0.812767	9455	16364546	2413	18241	12842826	909	0.56363	0.762455
DP1807004296	forehead	FDT0984	47	2	11.5	43	117	4.23	66.5798	16.5041	17.9287	3	1	19.9447	1.87259	266799	192886932	704	170789	37915527	252	0.143692	0.447792	MET0014	HV01_09.30.11_Ra-R_Ss_sebaceous	Ra	sebaceous	30s	Male	1.09685	2282	7884273	6335	8445	6480648	999	0.717199	0.821314
DP1807004349	cheek	FDT01006	21	2	11.5	49	81	5.52333	76.4113	13.8905	13.4697	3	2	20.0716	1.54207	259728	187531068	686	167713	41834616	291	0.130327	0.468693	MET0015	HV01_09.30.11_Mb-null_Ss_sebaceous	Mb	sebaceous	30s	Male	0.208089	2009	3281065	2194	4152	2635893	822	0.629814	0.717383
DP1807004501	cheek	FDT01062	53	2	13.8	48.3333	6	5.11	69.4706	17.7861	19.3409	3	2	18.1412	6.92603	254953	231354372	914	352479	175135515	633	0.0764703	0.531899	MET0016	HV01_09.30.11_Ph-R_Ss_moist	Ph	moist	30s	Male	3.4229	12976	25891332	3703	33300	21624915	852	0.124714	0.676481
DP1808006779	forehead	FDT01146	55	2	11.5	39	11	5.29	73.0927	13.1255	21.3485	3	2	17.4886	7.85853	249723	235059889	948	296215	132130911	630	0.165746	0.756477	MET0017	HV01_09.30.11_Tn-R_Qq_toenail	Tn	foot	30s	Male	0.388798	4650	11052904	5814	13691	9265929	879	0.437954	0.781955
DP1807004386	forehead	FDT01019	51	2	11.7	47.6667	89	4.74	72.222	15.4224	18.477	4	1	18.7112	2.77222	249578	178402924	686	184558	53616597	420	0.17079	0.63384	MET0020	HV01_09.30.11_Vf-R_Ss_dry	Vf	dry	30s	Male	0.399416	3222	3731354	1484	4783	2729727	729	0.118813	0.244019
DP1807004500	forehead	FDT01062	53	2	11.6	49	32	4.7	72.2118	15.8577	19.1676	3	2	16.3852	5.33611	246547	190361575	751	243311	95906391	549	0.114492	0.589346	MET0021	HV01_09.30.11_Ac-R_Ss_moist	Ac	moist	30s	Male	0.393101	12986	11634026	899	19252	9606798	600	0.195651	0.462406
DP1807004319	cheek	FDT0992	39	2	10	52	35	5.02	70.7311	17.5699	20.6413	3	2	22.2423	2.60614	239933	174355057	700	139794	33034587	270	0.0602893	0.603288	MET0022	HV01_09.30.11_Hp-R_Ss_dry	Hp	dry	30s	Male	0.357182	2363	3723351	2732	4536	2907972	834	0.205735	0.328636
DP1807004568	nose	FDT01086	58	2	NA	NA	NA	NA	68.9436	16.8751	17.7764	9	2	17.2179	1.1898	236233	170367336	696	153918	34818507	255	0.129302	0.477486	MET0023	HV01_09.30.11_Id-R_Ss_moist	Id	moist	30s	Male	0.395309	2642	4601219	2377	5414	3682362	888	0.160146	0.289785
DP1807004288	nose	FDT0981	28	1	NA	NA	NA	NA	64.0576	20.8991	21.5006	4	0	18.3339	3.97685	233945	185453496	758	193108	67257570	561	0.105721	0.582716	MET0024	HV01_09.30.11_Ic-R_Ss_moist	Ic	moist	30s	Male	1.31113	20900	29429922	1726	37546	23528346	804	0.212304	0.423819
DP1808006909	nose	FDT0931	41	2	NA	NA	NA	NA	70.9459	15.7166	19.5932	6	2	17.2019	0.991073	233137	164192712	688	135898	29028288	243	0.107682	0.356776	MET0025	HV01_09.30.11_Tw-R_Ss_moist	Tw	moist	30s	Male	1.53152	5421	9329730	2357	12450	7697568	792	0.282149	0.621086
DP1808006746	forehead	FDT01132	59	2	13.1	30.6667	54	4.46333	70.9427	14.646	19.3385	6	0	15.9699	1.85537	233074	165159427	677	147476	37913862	312	0.222526	0.569516	MET0026	HV01_09.30.11_Oc-null_Ss_sebaceous	Oc	sebaceous	30s	Male	1.56772	8391	15634663	2484	15702	11103936	948	0.523383	0.702529
DP1807004459	nose	FDT01047	35	2	NA	NA	NA	NA	70.1339	14.5069	20.2201	9	2	17.0898	3.52317	231159	163539325	680	177797	51131496	414	0.352521	0.608166	MET0027	HV01_09.30.11_Ba-null_Ss_sebaceous	Ba	sebaceous	30s	Male	1.23519	2394	4880915	3569	5615	3977220	912	0.574035	0.664964
DP1807004295	cheek	FDT0983	51	2	10.9	49.6667	69	5.02	70.1574	17.8353	19.1022	9	2	15.9952	1.66598	227130	167217257	703	150735	38223699	300	0.138366	0.49236	MET0028	HV01_09.30.11_Pc-R_Ss_moist	Pc	moist	30s	Male	0.467123	7868	9127675	1329	13133	7315263	687	0.325843	0.511937
DP1807004388	cheek	FDT01019	51	2	11.8	45.3333	27	5.18	71.4793	17.9023	13.8133	3	1	16.7279	1.87105	226968	164670445	696	151320	37823565	294	0.248363	0.589639	MET0049	HV02_10.04.11_N-R_Sw_moist	N	moist	30s	Female	0.0070802	1	581	581	1	255	255	0.149611	0.231666
DP1807004531	cheek	FDT01073	45	2	14.6	49.3333	36	4.53	73.8533	15.1846	15.2417	7	1	17.5938	8.12143	225597	156514624	664	161188	43520766	360	0.295001	0.56774	MET0050	HV02_10.04.11_Al-R_Ss_sebaceous	Al	sebaceous	30s	Female	0.151184	1749	2563823	1890	3317	2091645	795	0.410769	0.503038
DP1807004569	forehead	FDT01087	40	2	12.1	56.6667	79	5.45	69.7404	14.2881	19.9296	7	2	20.7645	2.70665	224090	171162889	731	164510	46587708	387	0.173123	0.65911	MET0051	HV02_10.04.11_Ra-R_Ss_sebaceous	Ra	sebaceous	30s	Female	0.031151	639	433294	642	762	318513	513	0.241091	0.537981
DP1807004321	nose	FDT0993	46	2	NA	NA	NA	NA	70.6455	14.6224	17.4885	6	2	22.3129	2.1196	223317	164036619	701	136904	34304235	294	0.152613	0.519241	MET0052	HV02_10.04.11_Mb-null_Ss_sebaceous	Mb	sebaceous	30s	Female	0.897707	3037	5098029	2204	6688	4087941	801	0.557933	0.643682
DP1808006879	cheek	FDT01180	60	2	11.5	41.6667	6	5.9	70.4123	17.1368	22.3211	3	0	16.3417	3.48068	222819	157035238	676	160982	51139353	480	0.221343	0.581853	MET0053	HV02_10.04.11_Ic-R_Ss_moist	Ic	moist	30s	Female	0.0241726	652	474614	681	857	378780	540	0.356009	0.571401
DP1807004412	cheek	FDT01028	34	2	8.7	40	8	5.74	76.6154	12.4863	17.3444	3	1.5	14.2657	0.499921	220182	158052228	707	127862	25078872	222	0.048126	0.338537	MET0054	HV02_10.04.11_Ph-R_Ss_moist	Ph	moist	30s	Female	0.840828	13667	21317328	1993	29374	18172569	801	0.397455	0.59318
DP1808006887	forehead	FDT01183	27	2	14	41.6667	56	4.8	71.7956	15.0751	17.8691	3	2	15.2093	1.35248	219409	148884781	657	138524	31998978	267	0.110287	0.369001	MET0055	HV02_10.04.11_Tw-R_Ss_moist	Tw	moist	30s	Female	1.50943	4120	7623373	2628	9945	6419493	834	0.265614	0.592874
DP1807004298	cheek	FDT0984	47	2	8.6	44	13	4.64	71.5125	15.1981	19.1393	3	1	18.0378	3.27727	218594	157056564	681	153478	41222091	345	0.219461	0.622131	MET0056	HV02_10.04.11_Tn-R_Qq_toenail	Tn	foot	30s	Female	0.274245	6147	11479494	3847	15189	9785772	822	0.396968	0.658773
DP1808006854	forehead	FDT01172	44	2	12.5	52	25	5.3	75.8764	11.7237	19.9232	6	2	16.2836	1.24698	218568	149420759	662	131869	27695337	237	0.114995	0.333878	MET0057	HV02_10.04.11_Ba-null_Ss_sebaceous	Ba	sebaceous	30s	Female	0.48016	2533	3479123	1635	4632	2771298	759	0.595952	0.692638
DP1807004299	forehead	FDT0985	45	2	12.2	34.6667	320	5.21	73.5465	14.1365	19.1476	3	2	17.9759	3.99574	214424	168731049	725	165679	50304684	435	0.0561137	0.600478	MET0060	HV02_10.04.11_Gb-null_Ss_sebaceous	Gb	sebaceous	30s	Female	0.184153	2916	3598003	1421	5155	2971350	726	0.512985	0.651405
DP1808006665	forehead	FDT01104	51	2	11.3	51	95	4.92	73.3748	13.4585	19.214	3	2	13.2226	0.586191	213907	146694117	669	126784	25605531	228	0.0250337	0.295746	MET0061	HV02_10.04.11_Ch-R_Ss_sebaceous	Ch	sebaceous	30s	Female	0.16079	3173	3252274	1079	4903	2631003	663	0.502869	0.65409
DP1807004521	forehead	FDT01070	55	2	43	69	39	4.24	62.2118	22.1304	15.8149	3	0	16.1494	3.13657	213759	155029802	682	162020	48931416	444	0.202881	0.586987	MET0062	HV02_10.04.11_Ea-R_Sw_sebaceous	Ea	sebaceous	30s	Female	0.945404	6059	11543468	2526	11984	9061908	1008	0.121783	0.490377
DP1807004331	cheek	FDT0999	28	2	14.3	56.3333	143	5.46	74.4045	14.2849	16.8475	9	2	33.3865	6.5119	213351	157064724	681	167587	53181621	495	0.262692	0.726601	MET0064	HV02_10.04.11_Ac-R_Ss_moist	Ac	moist	30s	Female	0.397802	4830	4449707	954	6892	3570231	636	0.182627	0.364385
DP1807004462	nose	FDT01048	38	2	NA	NA	NA	NA	66.8814	17.7629	23.1842	6	1	15.9486	1.66143	212112	146597819	664	142009	31867848	255	0.21735	0.485045	MET0065	HV02_10.04.11_Hp-R_Ss_dry	Hp	dry	30s	Female	0.300465	4101	3346387	800	5576	2630142	576	0.164447	0.360015
DP1806001243	cheek	FDT0924	40	2	11.1	46.3333	59	5.29667	73.1536	14.6482	19.5249	8	2	14.666	0.792397	211599	145450209	671	101567	21138450	234	0.116026	0.34995	MET0066	HV02_10.04.11_Id-R_Ss_moist	Id	moist	30s	Female	0.288048	5013	4478908	892	6906	3661248	639	0.146999	0.35983
DP1807004527	forehead	FDT01072	37	2	23	37	41	4.66	68.5423	19.1031	19.3557	3	2	16.2304	1.78477	210881	141965440	652	140021	32667468	276	0.136834	0.38905	MET0067	HV02_10.04.11_Oc-null_Ss_sebaceous	Oc	sebaceous	30s	Female	1.47209	13361	15929394	1328	19816	11531013	732	0.498767	0.611916
DP1807004340	cheek	FDT01003	40	2	10.9	46.3333	2	4.64	75.2638	13.4101	19.5027	3	0	18.7995	3.03135	209966	153243303	677	145582	39314817	345	0.233566	0.670114	MET0068	HV02_10.04.11_Pc-R_Ss_moist	Pc	moist	30s	Female	0.113682	2027	1498988	712	2865	1223514	540	0.250505	0.474744
DP1808006747	cheek	FDT01132	59	2	9.5	46.3333	9	4.95	71.2098	16.0742	22.8713	4	0	14.6327	2.14734	208626	145493155	660	142643	40330632	390	0.21933	0.578812	MET0069	HV03_09.30.11_Gb-null_Ss_sebaceous	Gb	sebaceous	30s	Female	0.153895	2994	4037264	1584	5509	3359493	768	0.51055	0.661339
DP1807004560	forehead	FDT01083	54	2	10.9	41.3333	14	5.15	67.1131	17.8444	20.4908	4	1	18.0425	3.20877	207821	149145600	681	141611	38056725	342	0.380057	0.6785	MET0070	HV03_09.30.11_N-R_Sw_moist	N	moist	30s	Female	0.0457178	823	1902243	3309	2281	1638570	921	0.132553	0.558321
DP1808006737	forehead	FDT01129	49	2	16.9	53.3333	37	5.32333	74.2567	13.3728	18.2429	4	2	14.4272	2.97803	205732	157011349	726	178344	66128550	546	0.259108	0.6128	MET0073	HV03_09.30.11_Ch-R_Ss_sebaceous	Ch	sebaceous	30s	Female	0.0515916	1586	1179084	726	2129	953151	543	0.240109	0.485375
DP1807004425	forehead	FDT01033	34	2	12.6	50.3333	58	5.34	75.1942	13.3114	18.1885	7	2	16.6941	1.56118	204929	142589868	671	130368	30984429	279	0.209285	0.469895	MET0074	HV03_09.30.11_Al-R_Ss_sebaceous	Al	sebaceous	30s	Female	0.500291	2315	2517866	1218	3714	2039937	678	0.411886	0.504385
DP1808006777	cheek	FDT01142	35	2	10.5	51.3333	15	4.91	73.9741	18.5583	18.9901	7	2	15.4728	2.2958	204752	140996202	660	136284	33889215	306	0.381401	0.626783	MET0075	HV03_09.30.11_Ea-R_Sw_sebaceous	Ea	sebaceous	30s	Female	0.113443	1525	2636377	2363	3207	2151315	867	0.510943	0.64928
DP1807004342	nose	FDT01004	38	2	NA	NA	NA	NA	71.2306	16.4257	19.8203	3	2	22.3566	2.13235	204125	150656626	699	143275	38083482	339	0.042486	0.62695	MET0076	HV03_09.30.11_Ra-R_Ss_sebaceous	Ra	sebaceous	30s	Female	0.288538	3619	7304586	2724	8636	5981415	906	0.251165	0.462459
DP1808006815	forehead	FDT01159	25	2	11.8	43	86	5.48	73.1486	13.089	17.1582	3	2	15.1006	2.06457	203275	136378793	647	124158	29971608	291	0.0929356	0.315569	MET0081	HV03_09.30.11_Mb-null_Ss_sebaceous	Mb	sebaceous	30s	Female	0.032456	774	553463	699	8636	5981415	906	0.321782	0.473756
DP1807004528	cheek	FDT01072	37	2	16.6	41.3333	27	4.81	69.0293	20.4121	20.6384	3	2	16.591	0.907891	201570	139172050	676	125157	25290537	228	0.122379	0.391184	MET0082	HV03_09.30.11_Ic-R_Ss_moist	Ic	moist	30s	Female	0.244791	8005	7562420	964	10209	5122104	633	0.529419	0.666086
DP1808006889	nose	FDT01183	27	2	NA	NA	NA	NA	64.1553	20.7189	22.5106	3	2	15.5934	1.21328	200642	133484404	644	121596	27063966	258	0.0966832	0.330985	MET0083	HV03_09.30.11_Ph-R_Ss_moist	Ph	moist	30s	Female	0.449831	7746	10035027	1561	15118	8356077	699	0.163493	0.476014
DP1808006830	forehead	FDT01164	56	2	8.3	38.6667	2	4.47	71.8635	12.6458	19.8726	3	0	14.663	2.33416	200098	141507475	666	158152	54129585	522	0.0832685	0.561216	MET0084	HV03_09.30.11_Tw-R_Ss_moist	Tw	moist	30s	Female	0.680274	6813	8862816	1543	12998	7486158	723	0.477289	0.716688
DP1808006840	cheek	FDT01167	47	1	12.2	56	33	5.53	71.5922	16.2199	17.452	3	0	12.0433	6.36079	199965	146836275	697	126391	37396167	420	0.0912701	0.333726	MET0085	HV03_09.30.11_Tn-R_Qq_toenail	Tn	foot	30s	Female	0.440787	7286	13677407	2558	17855	11813685	858	0.122054	0.64631
DP1807004379	cheek	FDT01016	35	1	7	60.3333	82	4.85	73.1257	13.6261	14.1162	7	0	19.0646	3.5666	199680	143975954	668	134085	37886460	378	0.260626	0.674228	MET0086	HV03_09.30.11_Oc-null_Ss_sebaceous	Oc	sebaceous	30s	Female	0.487813	7637	7539652	1033	10043	5401584	663	0.481672	0.586722
DP1807004440	forehead	FDT01039	43	2	13	45	19	4.91	70.3878	16.8379	18.8317	3	2	16.218	1.19622	198746	139366499	683	132521	30446754	270	0.0356637	0.336658	MET0087	HV03_09.30.11_Ba-null_Ss_sebaceous	Ba	sebaceous	30s	Female	0.0535636	432	320814	692	499	210969	537	0.228246	0.368806
DP1807004434	forehead	FDT01037	54	2	12.3	56	30	5.75	72.3045	13.7779	21.3977	6	2	32.0935	6.91144	198176	163080564	768	224295	98436522	588	0.121591	0.723598	MET0088	HV03_09.30.11_Pc-R_Ss_moist	Pc	moist	30s	Female	0.0597364	125	81374	624	142	56697	516	0.238646	0.420027
DP1808006781	nose	FDT01146	55	2	NA	NA	NA	NA	70.2898	14.1003	21.2609	3	2	18.1776	6.43592	197100	177759895	892	194722	73694991	573	0.37376	0.742623	MET0089	HV04_10.19.11_Gb-null_Ss_sebaceous	Gb	sebaceous	20s	Male	0.672386	3380	4634820	1899	6227	3718242	756	0.549524	0.673405
DP1807004524	forehead	FDT01071	58	2	9.5	36.6667	43	5.1	74.1483	12.7454	18.0509	3	2	14.2068	1.34075	196904	138219664	675	132094	34854648	336	0.0887342	0.467217	MET0090	HV04_10.19.11_N-R_Sw_moist	N	moist	20s	Male	0.011263	48	37521	774	6227	3718242	756	0.44847	0.708475
DP1807004420	nose	FDT01031	38	2	NA	NA	NA	NA	75.1197	11.8319	15.2297	5	2	12.9856	2.27285	196474	152466609	726	173800	64571061	558	0.0310534	0.616689	MET0091	HV04_10.19.11_Ch-R_Ss_sebaceous	Ch	sebaceous	20s	Male	0.741374	3120	4152527	1996	5406	3259470	753	0.520954	0.627548
DP1807004378	nose	FDT01016	35	1	NA	NA	NA	NA	69.0458	15.1672	15.9984	8	0	21.8497	5.08818	196412	150512694	688	147975	52245306	567	0.270449	0.722871	MET0092	HV04_10.19.11_Al-R_Ss_sebaceous	Al	sebaceous	20s	Male	0.259155	2129	3506804	2643	4371	2833221	834	0.51726	0.667186
DP1807004535	nose	FDT01074	57	2	NA	NA	NA	NA	64.117	20.8447	22.1945	3	0	17.8007	2.36377	195695	133911615	659	131004	32367456	309	0.119424	0.369989	MET0093	HV04_10.19.11_Ra-R_Ss_sebaceous	Ra	sebaceous	20s	Male	0.383373	5010	7336402	1918	9666	5943432	786	0.493012	0.629863
DP1808006762	cheek	FDT01137	46	2	14.3	46	49	5.11333	70.2685	16.7068	18.7427	6	2	13.4057	1.21445	195617	135572981	665	132240	34471482	333	0.157299	0.523731	MET0094	HV04_10.19.11_Hp-R_Ss_dry	Hp	dry	20s	Male	0.774058	18417	19648254	1155	31376	16636794	651	0.452944	0.668589
DP1807004289	cheek	FDT0981	28	1	15.9	43	88	5.36	70.4675	17.9385	17.7167	3	0	18.354	2.38859	194062	143782430	716	142299	40616553	411	0.0768234	0.503566	MET0095	HV04_10.19.11_Tw-R_Ss_moist	Tw	moist	20s	Male	0.49639	1281	5193131	7051	5635	4436391	1005	0.459615	0.683654
DP1807004352	cheek	FDT01007	35	2	11.8	56.6667	180	4.97	72.9685	16.3063	14.071	6	2	18.5705	1.67764	193099	140290784	684	114758	33138369	393	0.180064	0.571917	MET0096	HV04_10.19.11_Oc-null_Ss_sebaceous	Oc	sebaceous	20s	Male	0.321753	6146	8776078	1842	11771	7099902	759	0.471402	0.644147
DP1807004570	cheek	FDT01087	40	2	13.5	69	86	5.69667	69.5152	16.0716	18.1453	6	2	21.5746	3.38524	192298	151745658	761	145111	45179733	465	0.187448	0.693542	MET0097	HV04_10.19.11_Ba-null_Ss_sebaceous	Ba	sebaceous	20s	Male	0.77793	1308	3524890	5997	3879	2864451	981	0.655002	0.741003
DP1808006774	cheek	FDT01141	27	2	11.8	46.3333	43	5.28333	75.4797	16.4143	11.3875	3	2	14.5255	2.0638	190892	133437017	659	134277	39735504	432	0.157447	0.563188	MET0100	HV04_10.19.11_Ea-R_Sw_sebaceous	Ea	sebaceous	20s	Male	0.225732	5384	7885658	2006	10670	6411024	762	0.318434	0.565524
DP1808006783	cheek	FDT01147	59	2	12.9	59	11	5.06333	72.5948	14.4631	17.8881	3	2	12.7398	3.16356	190874	142565244	708	172113	62729379	528	0.202126	0.585101	MET0102	HV04_10.19.11_Ac-R_Ss_moist	Ac	moist	20s	Male	0.562546	7853	6787920	870	11364	5412384	579	0.283852	0.421638
DP1807004297	nose	FDT0984	47	2	NA	NA	NA	NA	66.7228	18.2027	19.3227	3	1	17.0066	2.24113	190313	138869027	701	115942	31986876	354	0.204368	0.528211	MET0103	HV04_10.19.11_Id-R_Ss_moist	Id	moist	20s	Male	1.72527	50920	51726436	1080	82062	43909386	654	0.327669	0.567046
DP1808006828	cheek	FDT01163	34	2	12.6	51.6667	13	6.13333	76.3443	12.7149	16.6753	3	2	15.4364	3.76643	189567	140757509	691	152486	54401295	531	0.158293	0.701968	MET0104	HV04_10.19.11_Mb-null_Ss_sebaceous	Mb	sebaceous	20s	Male	0.648749	2978	3162210	1157	4617	2463141	663	0.603527	0.713983
DP1808006704	forehead	FDT01118	47	2	12.6	41.6667	34	5.69	70.7818	15.6875	20.0934	3	2	13.459	4.80423	189265	143462602	719	162613	54132531	492	0.196051	0.539456	MET0105	HV04_10.19.11_Ic-R_Ss_moist	Ic	moist	20s	Male	0.657443	14408	17221390	1391	25184	14444148	708	0.399968	0.544751
DP1807004343	cheek	FDT01004	38	2	10.9	47.3333	3	6.06333	76.1699	14.9233	16.6689	3	2	18.5386	1.89142	189087	142527975	707	133703	37441329	381	0.102759	0.604821	MET0106	HV04_10.19.11_Ph-R_Ss_moist	Ph	moist	20s	Male	0.268341	5351	4754724	883	8204	3933690	582	0.265186	0.397181
DP1808006732	cheek	FDT01127	26	2	8.9	40.3333	54	5.09	80.7818	12.0488	14.9853	5	2	15.4769	3.18829	188501	133877964	673	140822	46737759	501	0.25941	0.580629	MET0107	HV04_10.19.11_Tn-R_Qq_toenail	Tn	foot	20s	Male	0.405464	3636	4699978	1566	7093	3966096	696	0.476665	0.763932
DP1807004311	forehead	FDT0990	37	2	11.9	51.3333	103	5.2	71.0644	14.4345	19.8528	7	2	19.1407	5.37349	188454	144582979	702	156357	54353391	549	0.31279	0.699884	MET0108	HV04_10.19.11_Pc-R_Ss_moist	Pc	moist	20s	Male	0.234061	3648	3905419	1196	6054	3227814	654	0.300622	0.418911
DP1808006785	forehead	FDT01148	58	2	11.1	45.6667	9	4.96	73.2444	14.3562	19.7226	3	0	12.5049	1.37664	188452	146487815	749	150059	45618156	444	0.0904477	0.601885	MET0133	HV02_10.04.11_Vf-L_Ss_dry	Vf	dry	30s	Female	0.0033314	11	6314	569	10	3612	450	0.108868	0.159678
DP1807004515	forehead	FDT01068	59	2	11.4	49.6667	32	5.5	72.5523	12.4131	19.7854	3	1	20.5356	10.6614	187263	157601948	801	189560	78126393	594	0.377298	0.822129	MET0134	HV05_12.14.11_Gb-null_Ss_sebaceous	Gb	sebaceous	30s	Female	1.40323	9397	10563958	1167	16085	8799801	663	0.636573	0.745811
DP1807004502	nose	FDT01062	53	2	NA	NA	NA	NA	67.823	18.8565	21.8819	3	2	14.9842	6.87399	186669	158394737	841	215301	94251258	585	0.0629517	0.596929	MET0135	HV05_12.14.11_N-R_Sw_moist	N	moist	30s	Female	0.0363848	122	206114	2090	226	150684	906	0.191435	0.274108
DP1806001270	cheek	FDT0934	34	1	13.6	51	68	5.37333	75.2152	13.2049	17.0206	3	0	16.3845	4.51589	185631	149248203	770	166447	62124444	576	0.117798	0.662157	MET0137	HV05_12.14.11_Ea-R_Sw_sebaceous	Ea	sebaceous	30s	Female	0.623453	1061	2570843	17242	3053	2175225	927	0.0148468	0.601499
DP1807004281	forehead	FDT0979	38	2	24.9	52	192	4.99667	73.0046	15.3778	14.6843	4	2	19.305	4.84802	185324	143740116	710	143406	48016443	519	0.135664	0.693486	MET0138	HV05_12.14.11_Ra-R_Ss_sebaceous	Ra	sebaceous	30s	Female	0.681792	7172	9590044	1431	10987	7367802	846	0.534004	0.66445
DP1806001280	forehead	FDT0869	26	2	17.1	38	26	4.7	70.9658	15.7819	17.6619	3	0	18.3265	1.09793	184544	122945804	650	95419	19163853	228	0.0211036	0.225174	MET0139	HV05_12.14.11_Hp-R_Ss_dry	Hp	dry	30s	Female	2.00502	49486	47376328	977	76910	40077069	630	0.244846	0.414894
DP1807004351	nose	FDT01007	35	2	NA	NA	NA	NA	65.7722	20.1993	16.2374	8	2	15.5912	1.6733	184521	138877824	705	120070	36208080	435	0.13086	0.586388	MET0141	HV05_12.14.11_Mb-null_Ss_sebaceous	Mb	sebaceous	30s	Female	0.625375	14482	15797253	1216	19838	11208360	711	0.252019	0.408634
DP1806001408	cheek	FDT0950	23	2	0.3	48	15	5.51333	79.3791	14.2338	11.2021	4	1	13.8695	3.39362	184378	122785933	630	124994	38627577	465	0.0604029	0.273559	MET0142	HV05_12.14.11_Ph-R_Ss_moist	Ph	moist	30s	Female	7.46807	21294	29362586	1703	42048	24815202	753	0.414739	0.524055
DP1808006751	nose	FDT01133	57	2	NA	NA	NA	NA	72.0503	13.696	19.8764	3	0	13.9709	3.59675	183938	146401606	732	171267	68963799	600	0.134782	0.69859	MET0143	HV05_12.14.11_Oc-null_A_Ss_sebaceous	Oc	sebaceous	30s	Female	0.0897958	413	276660	635	42048	24815202	753	0.212846	0.348169
DP1806001282	cheek	FDT0869	26	2	11.3	40.3333	17	4.9	71.1481	18.9193	16.3526	3	0	15.745	1.18202	183815	120412171	634	109326	24140082	252	0.0518453	0.32087	MET0144	HV05_12.14.11_Oc-null_Ss_sebaceous	Oc	sebaceous	30s	Female	0.71235	6464	5899305	905	9513	4759224	597	0.170413	0.278542
DP1808006713	forehead	FDT01121	47	2	9.2	35.6667	9	5.59	76.6912	10.0438	13.3566	4	2	12.9598	0.861701	183578	129393691	679	122314	31430394	321	0.129044	0.439168	MET0155	HV07_04.03.12_Hp-R_Ss_dry	Hp	dry	30s	Male	0.613065	930	549296	567	977	401139	477	0.0451481	0.0849752
DP1808006786	cheek	FDT01148	58	2	11.5	49	4	5.15	73.0837	16.333	20.6848	3	0	9.87038	3.68241	182263	158503848	844	205667	91330677	615	0.0845302	0.697561	MET0156	HV07_04.03.12_Ic-R_Ss_moist	Ic	moist	30s	Male	0.769252	957	557448	564	995	395892	471	0.0305222	0.078473
DP1806001392	nose	FDT0945	40	2	NA	NA	NA	NA	66.2361	15.8486	22.2992	9	2	15.8273	1.15256	181752	119454677	632	103197	20137590	219	0.142331	0.342994	MET0157	HV07_04.03.12_Al-R_Ss_sebaceous	Al	sebaceous	30s	Male	0.392651	11300	16396344	1650	20311	13129875	816	0.429566	0.685428
DP1807004465	nose	FDT01049	30	2	NA	NA	NA	NA	71.5684	14.6355	19.4749	6	2	16.2417	3.85959	181128	140506616	759	142089	41991390	417	0.188509	0.567277	MET0158	HV07_04.03.12_Tw-R_Ss_moist	Tw	moist	30s	Male	2.32417	3232	8809962	6298	10387	7524900	933	0.331284	0.617222
DP1807004371	cheek	FDT01014	46	2	11.8	55	42	5.12	71.6191	17.308	19.5509	4	2	19.6376	3.59334	180921	132201052	676	125614	37516791	438	0.378325	0.724448	MET0159	HV07_04.03.12_N-R_Sw_moist	N	moist	30s	Male	0.0289186	95	114517	1498	159	67626	528	0.288829	0.571384
DP1807004439	cheek	FDT01038	47	2	9.1	54.3333	21	5.96	76.2809	14.7199	17.2761	3	1	14.2192	1.0115	180865	121825697	651	107996	21658098	225	0.0983035	0.310935	MET0160	HV07_04.03.12_Ac-L_Ss_moist	Ac	moist	30s	Male	0.473882	3574	3440863	1046	4760	2594748	642	0.103479	0.169311
DP1807004348	nose	FDT01006	21	2	NA	NA	NA	NA	69.0908	16.945	17.4165	4	2	17.3037	2.14941	180083	131096550	681	107761	29869026	357	0.074726	0.610992	MET0161	HV07_04.03.12_Hp-L_Ss_dry	Hp	dry	30s	Male	0.553879	8702	8706706	939	11457	6522408	669	0.14742	0.260472
DP1808006686	forehead	FDT01112	54	2	15.7	40.6667	12	5.15	75.5527	11.5744	15.4903	4	2	13.67	1.74501	178773	130457988	691	130540	44253132	543	0.0395337	0.463094	MET0162	HV07_04.03.12_Al-L_Ss_sebaceous	Al	sebaceous	30s	Male	0.10246	2688	3810542	2395	4689	2940348	765	0.329618	0.611032
DP1806001236	nose	FDT0922	43	2	NA	NA	NA	NA	68.7517	18.42	15.8886	7	1	12.7641	0.779728	178039	120591721	660	86588	18337776	240	0.0767873	0.285124	MET0163	HV07_04.03.12_Tw-L_Ss_moist	Tw	moist	30s	Male	1.38572	6090	9191857	2022	11553	7494765	819	0.167919	0.350983
DP1806001311	nose	FDT0882	54	2	NA	NA	NA	NA	71.0298	12.9967	19.5436	3	1	16.6403	2.23017	177719	119486698	640	109786	29063760	342	0.156483	0.568297	MET0164	HV07_04.03.12_N-L_Sw_moist	N	moist	30s	Male	0.0466616	2125	2777111	1740	3971	2293614	714	0.451657	0.782883
DP1808006910	cheek	FDT0931	41	2	9	46	2	5.91667	73.4969	15.8887	19.0541	3	2	13.5618	2.35067	177326	123442833	662	128273	42856719	504	0.088156	0.537053	MET0165	HV07_04.03.12_Ch-R_Ss_sebaceous	Ch	sebaceous	30s	Male	0.420713	6779	18462074	5049	19072	15183870	1059	0.387715	0.627044
DP1807004294	nose	FDT0983	51	2	NA	NA	NA	NA	60.2977	21.0729	19.9299	9	2	17.563	3.94429	176728	131894935	696	116906	35101776	432	0.169309	0.648115	MET0166	HV07_04.03.12_Ch-L_Ss_sebaceous	Ch	sebaceous	30s	Male	0.0828942	1080	2976813	8010	3142	2398239	987	0.379067	0.58406
DP1806001327	cheek	FDT0888	30	2	9.7	46	114	4.89	76.8885	14.0067	14.4574	3	2	15.1043	1.78943	176098	117749767	642	106159	25830822	291	0.299921	0.606116	MET0167	HV07_04.03.12_Pc-L_Ss_moist	Pc	moist	30s	Male	0.563042	1793	1114015	604	2114	861345	486	0.0350835	0.0814335
DP1807004538	nose	FDT01075	40	2	NA	NA	NA	NA	68.3753	16.7996	19.4115	9	2	17.2156	5.2692	175479	127035494	670	141231	48103131	531	0.288501	0.719723	MET0168	HV07_04.03.12_Vf-L_Ss_dry	Vf	dry	30s	Male	1.07702	2781	1751407	607	2744	1170090	501	0.0348728	0.0596935
DP1808006705	cheek	FDT01118	47	2	10.6	44	4	5.82	69.5412	19.4043	22.0204	3	2	15.2699	6.5821	174761	132892525	723	164181	62005749	540	0.20207	0.563459	MET0169	HV07_04.03.12_Ra-L_Ss_sebaceous	Ra	sebaceous	30s	Male	0.0295542	771	517237	649	2744	1170090	501	0.211613	0.322786
DP1808006706	nose	FDT01118	47	2	NA	NA	NA	NA	65.1645	18.7577	22.5043	3	2	14.8257	5.33323	174362	134401106	713	159764	62661774	561	0.128105	0.621879	MET0170	HV06_04.11.12_N-L_Sw_moist	N	moist	20s	Male	0.718528	2898	7544415	4911	8664	6595233	975	0.135642	0.392456
DP1808006758	forehead	FDT01136	30	2	12.9	37.6667	100	6.03	75.1273	11.0483	14.1848	6	2	12.7639	0.965382	174246	117599044	652	108337	23364882	246	0.149519	0.423586	MET0171	HV06_04.11.12_Ch-L_Ss_sebaceous	Ch	sebaceous	20s	Male	1.48962	12027	28261296	13418	29373	23063706	1029	0.296654	0.682786
DP1807004511	nose	FDT01065	44	2	NA	NA	NA	NA	63.3389	19.5164	22.4001	3	2	13.8349	6.10283	174003	141543591	771	168378	68256699	585	0.34921	0.717927	MET0172	HV06_04.11.12_Al-L_Ss_sebaceous	Al	sebaceous	20s	Male	2.03499	13393	11316383	848	16680	8931924	633	0.108968	0.258872
DP1808006880	nose	FDT01180	60	2	NA	NA	NA	NA	68.6643	16.2361	22.0503	3	0	13.7209	2.68947	172756	123052518	664	130119	42737859	513	0.182035	0.573925	MET0173	HV06_04.11.12_Ea-L_Sw_sebaceous	Ea	sebaceous	20s	Male	6.50793	27180	20407286	702	27020	12922110	582	0.0669919	0.206401
DP1807004435	nose	FDT01037	54	2	NA	NA	NA	NA	73.5999	15.947	18.8793	6	2	25.6168	9.00469	172558	159119467	910	242637	121789944	624	0.140678	0.663542	MET0174	HV06_04.11.12_Ra-L_Ss_sebaceous	Ra	sebaceous	20s	Male	1.54211	8388	20598611	7087	20183	16565415	1095	0.214963	0.540215
DP1808006761	forehead	FDT01137	46	2	14.8	51.6667	60	4.48	71.6966	15.4081	17.4884	6	2	12.6349	1.84343	172123	127918518	694	129424	41476215	498	0.199462	0.629551	MET0175	HV06_04.11.12_Vf-L_Ss_dry	Vf	dry	20s	Male	3.66525	1854	1087140	569	2041	842487	492	0.0418497	0.119021
DP1807004504	cheek	FDT01063	52	1	19.8	52	159	5.19	65.1609	17.3947	17.7231	5	0	17.9102	6.24606	171992	130745380	695	141821	50957532	546	0.294586	0.704195	MET0176	HV06_04.11.12_Ac-L_Ss_moist	Ac	moist	20s	Male	6.10343	11564	12555465	1164	17006	10050060	696	0.104985	0.308239
DP1807004510	cheek	FDT01065	44	2	13.1	38	0	5.15	66.3206	20.0397	20.7114	3	2	16.0286	3.80055	171935	124951917	697	127973	39541656	459	0.284899	0.626546	MET0177	HV06_04.11.12_Hp-L_Ss_dry	Hp	dry	20s	Male	2.81086	7743	7141199	975	11174	6022578	645	0.0716457	0.213916
DP1807004533	forehead	FDT01074	57	2	13.5	49.6667	75	4.94	67.3012	16.9172	22.4122	3	0	20.4437	3.54814	171623	116832318	655	120383	36597531	441	0.206065	0.520234	MET0178	HV06_04.11.12_Ic-L_Ss_moist	Ic	moist	20s	Male	3.54943	9613	7182220	716	12500	5933343	555	0.0582317	0.179213
DP1808006822	cheek	FDT01161	36	2	13.5	47.6667	20	5.92	74.582	15.1742	16.7411	7	2	13.1705	1.43529	170206	115017942	650	107337	25087839	273	0.205587	0.405929	MET0179	HV06_04.11.12_Ph-L_Ss_moist	Ph	moist	20s	Male	7.64193	25584	52285922	3321	65595	45638319	900	0.195212	0.629648
DP1808006813	cheek	FDT01158	46	1	12.7	40	97	4.62333	63.3288	18.7152	18.6424	3	0	12.2326	0.99474	169641	116373657	662	99917	23673420	276	0.180466	0.447708	MET0180	HV06_04.11.12_Pc-L_Ss_moist	Pc	moist	20s	Male	6.3003	988	617359	596	1273	504615	504	0.0424149	0.145983
DP1807004526	nose	FDT01071	58	2	NA	NA	NA	NA	71.7585	15.8515	19.2063	3	2	13.9416	1.63022	169262	114457491	643	119437	32319840	366	0.0773367	0.429181	MET0182	HV06_04.11.12_Tw-L_Ss_moist	Tw	moist	20s	Male	5.96702	9621	24305271	7608	28631	21294918	951	0.133431	0.688372
DP1808006852	cheek	FDT01171	43	2	14.2	34.3333	1	5.4	74.9146	13.1184	22.2303	3	1	12.7987	2.21222	169055	117098421	659	130445	43145037	504	0.166002	0.527557	MET0183	HV06_04.11.12_N-R_Sw_moist	N	moist	20s	Male	0.0161706	22	23518	1180	23	9852	540	0.308674	0.578251
DP1807004499	nose	FDT01061	38	2	NA	NA	NA	NA	67.5567	16.6072	22.4278	9	2	15.7851	6.83532	168968	126626152	716	133101	43875612	498	0.493451	0.726024	MET0184	HV06_04.11.12_Ch-R_Ss_sebaceous	Ch	sebaceous	20s	Male	0.467108	8817	20657087	11399	21905	16881981	1032	0.419475	0.801305
DP1807004516	cheek	FDT01068	59	2	7.9	42.6667	1	6.12667	72.0298	17.062	20.0199	3	1	16.1552	5.62309	168527	126465744	710	139954	48776166	528	0.394646	0.785569	MET0185	HV06_04.11.12_Al-R_Ss_sebaceous	Al	sebaceous	20s	Male	0.331046	3086	11898159	49792	10698	9616917	1293	0.539324	0.79449
DP1808006894	cheek	FDT01186	37	2	15.6	54.6667	100	5.1	75.6804	11.6505	14.8155	8	0	12.8031	1.12571	167915	114500986	654	101517	24244575	279	0.171308	0.448223	MET0186	HV06_04.11.12_Ea-R_Sw_sebaceous	Ea	sebaceous	20s	Male	0.325391	3308	9431714	17396	8225	7444800	1350	0.223621	0.621647
DP1807004460	cheek	FDT01047	35	2	10.7	43	7	5.55	77.2615	12.2146	17.2538	6	2	18.6655	6.13215	167740	122519568	690	129835	40201104	468	0.430771	0.702238	MET0187	HV06_04.11.12_Ra-R_Ss_sebaceous	Ra	sebaceous	20s	Male	0.239889	1910	10387314	349986	8247	8168712	1392	0.408116	0.798601
DP1808006790	nose	FDT01149	40	2	NA	NA	NA	NA	67.0268	16.4881	22.0568	3	2	11.5292	2.00405	167338	117327803	665	129597	40725525	474	0.141133	0.471596	MET0188	HV06_04.11.12_Vf-R_Ss_dry	Vf	dry	20s	Male	2.96486	46858	66753874	1730	86959	55835934	810	0.294663	0.629093
DP1808006674	forehead	FDT01107	38	2	16.9	56.3333	55	4.21	72.079	12.6063	19.0336	4	0	13.6482	9.36198	165540	113557550	665	95485	20781882	255	0.00204645	0.153488	MET0189	HV06_04.11.12_Ac-R_Ss_moist	Ac	moist	20s	Male	2.37906	32021	30314549	951	45463	24416649	636	0.129384	0.300605
DP1807004493	nose	FDT01059	29	1	NA	NA	NA	NA	65.5591	22.3388	16.6547	8	2	17.1818	5.10266	164322	120915249	680	106269	31988202	432	0.256654	0.714934	MET0190	HV06_04.11.12_Hp-R_Ss_dry	Hp	dry	20s	Male	1.67659	36516	49724104	1589	64806	40734234	780	0.325865	0.640044
DP1807004536	forehead	FDT01075	40	2	16.1	46.3333	93	5.34	70.0857	16.4744	15.6388	8	2	16.7584	5.8599	163963	119449660	678	137872	47020413	525	0.410281	0.744149	MET0191	HV06_04.11.12_Ic-R_Ss_moist	Ic	moist	20s	Male	0.705079	22867	24727394	1175	33884	19277976	699	0.225065	0.532198
DP1806001351	cheek	FDT0896	61	2	9.1	42	65	5.78333	79.0824	10.0154	14.708	3	1	13.8666	1.31429	163874	109444255	644	94033	22809873	291	0.159093	0.477124	MET0192	HV06_04.11.12_Ph-R_Ss_moist	Ph	moist	20s	Male	10.6427	21414	54574922	5381	65908	47356542	939	0.247226	0.860051
DP1807004457	cheek	FDT01045	27	2	9.9	54	70	5.15333	77.9789	12.2389	13.4261	6	1	17.4596	5.74604	163595	115550438	659	125403	37407114	444	0.473273	0.724595	MET0193	HV06_04.11.12_Pc-R_Ss_moist	Pc	moist	20s	Male	3.64223	35826	28748186	786	48388	23569833	576	0.0811161	0.274698
DP1806001238	forehead	FDT0923	28	2	10.5	50.3333	239	4.81667	72.2913	15.2036	17.5958	3	1	11.9526	1.21763	163343	109742871	646	83274	19441629	264	0.161495	0.543452	MET0194	HV06_04.11.12_Ax-R_Ss_moist	Ax	moist	20s	Male	7.40356	7586	21934382	5730	24984	19684317	999	0.0791523	0.491655
DP1806001354	cheek	FDT0897	52	2	14.6	43	7	5.98	74.999	15.3667	16.6906	3	1	16.609	2.75302	163313	106934017	628	103411	27389112	348	0.28232	0.614574	MET0195	HV06_04.11.12_Ba-null_Ss_sebaceous	Ba	sebaceous	20s	Male	0.963539	19024	40460654	4181	44420	32533665	966	0.349742	0.706922
DP1808006893	forehead	FDT01186	37	2	17.3	54.3333	178	4.7	73.3907	11.6818	14.0006	9	0	12.0854	0.586869	162918	110369786	662	93860	18872478	225	0.0519094	0.286506	MET0196	HV06_04.11.12_Tw-R_Ss_moist	Tw	moist	20s	Male	7.99742	11562	18914582	2170	25518	16301529	810	0.128285	0.70092
DP1808006823	nose	FDT01161	36	2	NA	NA	NA	NA	71.5436	15.0212	18.7821	9	2	13.7908	2.755	162890	113674084	657	101982	27333270	336	0.41013	0.63506	MET0197	HV06_04.11.12_Oc-null_Ss_sebaceous	Oc	sebaceous	20s	Male	1.90111	13118	34278591	22189	33006	26744868	1122	0.403376	0.630949
DP1807004537	cheek	FDT01075	40	2	14	48	8	5.42	73.7322	16.0117	15.1417	9	2	17.5835	5.65724	162651	114760819	658	121198	37324794	468	0.406944	0.732771	MET0198	HV06_04.11.12_Gb-null_Ss_sebaceous	Gb	sebaceous	20s	Male	0.892432	12999	23765806	6866	25616	18463755	954	0.356762	0.74233
DP1808006789	cheek	FDT01149	40	2	9.9	39	1	4.58	70.5089	18.6955	19.2507	3	2	11.2193	4.45684	161659	139174424	825	173786	74164611	609	0.154885	0.73919	MET0199	HV06_04.11.12_Mb-null_Ss_sebaceous	Mb	sebaceous	20s	Male	2.15203	21397	56083267	7408	59432	45662106	1011	0.431369	0.769112
DP1808006738	cheek	FDT01129	49	2	12.3	56.3333	21	5.69	73.7204	14.0202	19.087	5	2	12.5408	2.02846	161135	117122674	684	131769	46780524	537	0.21861	0.541025	MET0202	HV08_01.16.13_Gb-C_Ss_sebaceous	Gb	sebaceous	30s	Male	2.07189	11635	27587037	8137	27128	21785226	1077	0.438126	0.762388
DP1808006787	nose	FDT01148	58	2	NA	NA	NA	NA	69.4924	16.2947	20.4467	3	0	11.0435	2.44797	160997	137315481	830	149364	56059539	567	0.258816	0.683319	MET0203	HV08_01.16.13_Ch-R_Ss_sebaceous	Ch	sebaceous	30s	Male	1.29928	9498	26600165	5215	28632	21647169	984	0.479151	0.743237
DP1807004409	cheek	FDT01026	60	2	11.1	43.6667	2	5.74	70.6276	15.9219	22.8092	3	2	13.4291	3.54605	160930	116952770	671	118620	38792574	513	0.428345	0.76646	MET0204	HV08_01.16.13_Al-R_Ss_sebaceous	Al	sebaceous	30s	Male	0.684433	11035	21448263	2956	24819	17233221	894	0.522251	0.799751
DP1808006693	cheek	FDT01114	33	2	10.7	40.3333	1	5.23	73.7273	15.793	12.9763	3	2	13.6787	1.87034	160848	122017328	713	144479	54068559	549	0.0402956	0.606332	MET0205	HV08_01.16.13_Ea-R_Sw_sebaceous	Ea	sebaceous	30s	Male	1.40196	7053	20236722	10806	19220	15822552	1128	0.174932	0.706704
DP1807004392	forehead	FDT01021	56	2	9.3	33.3333	10	4.19	73.6345	10.7483	16.1891	3	2	16.284	3.55653	160463	119392592	678	132190	45408171	531	0.0743934	0.421318	MET0209	HV08_01.16.13_Vf-R_Ss_dry	Vf	dry	30s	Male	2.91221	28681	32748332	1282	46931	26919975	699	0.109529	0.19305
DP1808006763	nose	FDT01137	46	2	NA	NA	NA	NA	66.968	17.6614	20.516	7	2	13.061	2.43474	159901	121464337	708	121092	38699730	504	0.3667	0.71923	MET0210	HV08_01.16.13_Tw-R_Ss_moist	Tw	moist	30s	Male	4.53364	5724	24086920	13604	25229	20651541	1053	0.445276	0.710418
DP1808006766	nose	FDT01138	54	2	NA	NA	NA	NA	73.0647	12.6392	19.0708	3	2	11.9467	7.79173	159712	133214124	767	174679	76822398	609	0.0686622	0.579267	MET0211	HV08_01.16.13_Ra-R_Ss_sebaceous	Ra	sebaceous	30s	Male	1.5381	3892	25069063	23351	25468	21441468	1095	0.307227	0.838586
DP1806001371	nose	FDT0937	36	2	NA	NA	NA	NA	73.3679	13.8739	21.2195	7	2	13.2795	0.864463	159157	109204625	660	95140	20677212	246	0.112942	0.381001	MET0212	HV08_01.16.13_Mb-C_Ss_sebaceous	Mb	sebaceous	30s	Male	4.46169	20681	41528703	4029	48187	33926304	915	0.598898	0.751995
DP1808006873	cheek	FDT01178	42	1	14.9	42.6667	32	5.6	68.8213	16.826	19.1245	3	0	14.4054	3.22298	159060	122333034	738	127730	44109507	519	0.206967	0.604469	MET0213	HV08_01.16.13_Ic-R_Ss_moist	Ic	moist	30s	Male	2.88921	16957	37959288	5599	41962	29944554	942	0.491961	0.688673
DP1807004514	nose	FDT01067	59	2	NA	NA	NA	NA	63.4786	19.6391	24.4293	3	1	18.1429	4.87086	158852	135268364	839	188666	83073528	585	0.0942929	0.485399	MET0214	HV08_01.16.13_Ph-R_Ss_moist	Ph	moist	30s	Male	3.64429	7738	24587869	11345	28185	20747304	942	0.526705	0.757768
DP1807004563	forehead	FDT01085	56	2	9.4	34.6667	33	5.24	71.4668	13.1899	21.2628	3	0.05	15.9358	1.86361	158786	118033473	715	114603	32668248	393	0.104133	0.638807	MET0215	HV08_01.16.13_Oc-C_Ss_sebaceous	Oc	sebaceous	30s	Male	1.33326	4331	9706626	6554	11554	7982694	885	0.614751	0.73151
DP1808006839	forehead	FDT01167	47	1	15.7	57.6667	63	4.75	69.5326	14.8795	20.3814	3	0	10.939	6.0489	158738	119294248	699	106627	33618198	480	0.119787	0.425596	MET0216	HV08_01.16.13_Ba-C_Ss_sebaceous	Ba	sebaceous	30s	Male	3.0693	17093	20463596	1264	22795	13981665	819	0.677356	0.792536
DP1808006885	cheek	FDT01182	31	2	13.6	53	29	5.46667	79.428	10.9284	13.3904	6	2	14.0191	3.92226	158564	119401010	712	120144	40043025	507	0.410913	0.689277	MET0218	HV08_01.16.13_Tn-R_Cut_toenail	Tn	foot	30s	Male	1.16024	8892	18247988	8493	22572	15594297	873	0.268217	0.53843
DP1808006878	forehead	FDT01180	60	2	9.7	42.3333	230	5.3	70.6445	14.7583	20.0098	3	0	13.9201	3.57186	158405	110812209	658	123340	42688659	522	0.234645	0.630957	MET0219	HV09_01.17.13_Gb-C_Ss_sebaceous	Gb	sebaceous	30s	Male	3.00242	16095	25025048	2648	33566	20729031	768	0.677963	0.796681
DP1808006756	cheek	FDT01135	35	2	11.5	42	91	5.45	76.0576	14.1109	18.2627	5	4.5	11.3381	1.45984	157561	109284365	664	111008	31630401	402	0.203664	0.618422	MET0220	HV09_01.17.13_Ch-R_Ss_sebaceous	Ch	sebaceous	30s	Male	0.862278	13945	17505079	1331	25451	14283993	678	0.622952	0.814274
DP1806001339	cheek	FDT0892	31	2	14.5	62	19	5.59667	75.9375	15.0225	17.836	5	2	14.1695	1.19416	157333	105607118	641	87348	20487777	273	0.183097	0.461967	MET0221	HV09_01.17.13_Al-R_Ss_sebaceous	Al	sebaceous	30s	Male	1.16676	4614	11028183	5675	12757	9009675	906	0.721699	0.842949
DP1808006814	nose	FDT01158	46	1	NA	NA	NA	NA	66.0879	17.0682	19.0118	6	0	12.116	0.969889	157006	109175602	669	85125	19876695	267	0.220721	0.455992	MET0222	HV09_01.17.13_Ea-R_Sw_sebaceous	Ea	sebaceous	30s	Male	0.557423	11213	13345436	1268	18469	10876365	711	0.363011	0.527116
DP1807004565	nose	FDT01085	56	2	NA	NA	NA	NA	69.3912	14.5585	22.6773	3	0.05	18.2527	3.33039	156477	118166473	705	115942	37852869	507	0.260933	0.685509	MET0224	HV09_01.17.13_Hp-R_Ss_dry	Hp	dry	30s	Male	5.32928	57991	105587997	2973	132616	89996097	867	0.451843	0.664165
DP1808006853	nose	FDT01171	43	2	NA	NA	NA	NA	72.9965	14.4284	21.0926	3	1	13.3696	2.66166	156141	109910801	663	125867	42977385	516	0.260825	0.551195	MET0225	HV09_01.17.13_Ac-R_Ss_moist	Ac	moist	30s	Male	3.69589	47747	83334225	2487	106163	70874814	846	0.401482	0.652017
DP1808006759	cheek	FDT01136	30	2	14.4	52.6667	55	5.83	75.6832	12.1675	12.5514	7	2	12.2076	3.56775	156068	117509599	704	150644	60294432	567	0.324437	0.698481	MET0226	HV09_01.17.13_Vf-R_Ss_dry	Vf	dry	30s	Male	1.2159	32108	42937141	1570	60859	36296682	741	0.492818	0.725512
DP1806001372	cheek	FDT0937	36	2	9.4	50.6667	53	5.99667	76.3136	12.2564	19.4885	7	2	12.3974	0.622945	154948	103396061	648	88545	19592835	258	0.103041	0.407257	MET0227	HV09_01.17.13_Tw-R_Ss_moist	Tw	moist	30s	Male	1.39111	2750	19416877	134902	19826	16998264	1092	0.474005	0.817127
DP1808006720	cheek	FDT01123	30	1	14.9	37	32	5.25	72.3249	15.1851	18.2304	6	0	11.7071	2.08833	154591	111173318	673	119976	40138218	510	0.176637	0.513754	MET0228	HV09_01.17.13_Ra-R_Ss_sebaceous	Ra	sebaceous	30s	Male	1.02543	2487	7502541	14605	8878	6208071	909	0.740434	0.849571
DP1807004423	nose	FDT01032	27	1	NA	NA	NA	NA	69.3411	17.9327	15.7232	7	1	17.5791	6.66428	154519	123068069	720	128292	46719072	585	0.360377	0.796835	MET0229	HV09_01.17.13_Mb-C_Ss_sebaceous	Mb	sebaceous	30s	Male	1.93097	8766	16555299	2903	20886	13715769	840	0.680922	0.824073
DP1807004367	nose	FDT01013	29	2	NA	NA	NA	NA	72.1873	16.0347	21.4409	9	2	20.52	4.67559	154179	122072936	710	127925	47041338	573	0.150926	0.755344	MET0230	HV09_01.17.13_Ic-R_Ss_moist	Ic	moist	30s	Male	0.486461	6726	18079557	9442	21051	15499215	945	0.54915	0.760769
DP1808006729	cheek	FDT01126	31	2	10.1	57.3333	87	5.00333	76.4531	12.4881	13.2341	9	2	13.4468	4.54951	153617	119414688	726	144976	61036893	588	0.438882	0.74009	MET0231	HV09_01.17.13_Ph-R_Ss_moist	Ph	moist	30s	Male	1.24525	28646	42022463	2026	60863	36278367	747	0.182199	0.621426
DP1807004530	forehead	FDT01073	45	2	12.3	50	99	4.43	73.6206	14.9503	13.8041	8	1	17.7418	4.22891	153102	113619761	711	121151	38401161	480	0.292181	0.632056	MET0232	HV09_01.17.13_Oc-C_Ss_sebaceous	Oc	sebaceous	30s	Male	2.47729	9287	22036334	6608	25690	18304737	921	0.680471	0.802056
DP1808006870	cheek	FDT01177	40	2	10	46.6667	28	5.33333	73.0086	14.9376	21.5088	5	2	12.9616	1.08434	152939	102259724	642	91167	21686736	279	0.169764	0.43438	MET0233	HV09_01.17.13_Ba-C_Ss_sebaceous	Ba	sebaceous	30s	Male	1.18944	3994	7218826	3090	9090	5701845	810	0.659996	0.802096
DP1806001239	nose	FDT0923	28	2	NA	NA	NA	NA	65.7044	19.2336	20.0195	3	1	12.6511	1.5754	152701	102709035	638	80623	20112549	288	0.162982	0.558051	MET0235	HV09_01.17.13_Tn-R_Cut_toenail	Tn	foot	30s	Male	0.414365	9050	15161920	2527	19815	12994773	828	0.128528	0.581357
DP1806001335	nose	FDT0891	41	2	NA	NA	NA	NA	71.0602	15.1546	16.0033	5	2	13.7079	1.54171	152382	103373500	648	88851	19937649	258	0.132501	0.676962	MET0236	HV10_02.14.13_Gb-C_Ss_sebaceous	Gb	sebaceous	20s	Female	0.399701	5040	7975735	1976	8810	6006195	861	0.679116	0.810771
DP1806001369	cheek	FDT0936	46	2	10.3	47	12	5.70333	69.162	17.9947	18.7095	4	2	13.9709	3.65936	152351	108766618	676	110102	32730954	450	0.297223	0.628118	MET0237	HV10_02.14.13_Ch-R_Ss_sebaceous	Ch	sebaceous	20s	Female	0.707769	11057	20567861	4245	22533	16429395	957	0.528436	0.751842
DP1806001393	cheek	FDT0945	40	2	10.4	51.3333	68	5.99333	74.8482	12.6833	20.0489	6	2	18.5109	1.44768	152232	116278760	752	101125	21048504	234	0.0866639	0.324025	MET0238	HV10_02.14.13_Al-R_Ss_sebaceous	Al	sebaceous	20s	Female	0.821557	5766	12254308	3322	12738	9580695	972	0.631089	0.804861
DP1807004549	cheek	FDT01079	46	2	8.3	48	1	5.69	76.441	14.3746	16.1414	4	1	19.0223	1.69955	151995	104469525	664	94746	21376947	261	0.0970169	0.493441	MET0239	HV10_02.14.13_Ea-R_Sw_sebaceous	Ea	sebaceous	20s	Female	1.02486	10491	25678154	43356	25658	19878342	1032	0.379211	0.747829
DP1806001285	cheek	FDT0870	27	2	9.7	51.6667	45	5.63333	74.4628	16.799	16.1511	8	0	15.0893	2.53478	151585	111541425	706	102262	27448842	348	0.260496	0.583796	MET0240	HV10_02.14.13_Id-R_Ss_moist	Id	moist	20s	Female	6.59192	49597	117986452	5855	139711	99983115	936	0.418412	0.707242
DP1806001279	cheek	FDT0868	61	2	8.4	49.6667	171	5.6	66.4971	21.7355	19.7994	3	2	17.4985	10.4332	151494	119934329	733	161473	70890270	585	0.221877	0.633243	MET0241	HV10_02.14.13_Hp-R_Ss_dry	Hp	dry	20s	Female	4.0261	54704	112085268	3902	134849	94537959	909	0.276812	0.603284
DP1806001306	cheek	FDT0878	58	2	10.3	59.3333	19	4.3	72.9263	14.86	17.6107	4	2	22.5234	0.482619	142123	108912374	712	153136	65890241	523	0.00411667	0.131845	MET0243	HV10_02.14.13_Vf-R_Ss_dry	Vf	dry	20s	Female	2.81475	23805	51051542	4532	54589	40411971	996	0.367749	0.649009
DP1807004304	cheek	FDT0987	41	2	6.1	45	6	5.08333	74.9587	15.5563	17.6322	3	1	22.89	5.51285	151317	113793857	699	107933	31813371	417	0.0614504	0.763362	MET0244	HV10_02.14.13_Tw-R_Ss_moist	Tw	moist	20s	Female	3.06497	4466	15386229	27751	16792	13125003	993	0.0900439	0.568907
DP1808006855	cheek	FDT01172	44	2	14.2	48.6667	13	5.6	78.2791	11.5084	19.0585	4	2	12.377	0.845879	151282	100776975	645	88606	17890317	228	0.0469191	0.258089	MET0245	HV10_02.14.13_Ra-R_Ss_sebaceous	Ra	sebaceous	20s	Female	0.555329	5875	11903146	3023	12005	9242466	1026	0.652817	0.82989
DP1806001332	nose	FDT0890	42	2	NA	NA	NA	NA	76.62	13.1422	13.508	3	2	13.7917	0.716772	151236	98764438	633	85129	18143934	246	0.0399346	0.295146	MET0246	HV10_02.14.13_Mb-C_Ss_sebaceous	Mb	sebaceous	20s	Female	2.29465	9117	22485658	10556	20653	16618917	1089	0.726717	0.854236
DP1808006728	forehead	FDT01126	31	2	10.2	51.3333	128	5.27	75.1655	11.8677	13.0131	8	2	13.1429	1.57375	150503	107104326	672	101878	30006108	420	0.259537	0.572631	MET0247	HV10_02.14.13_Ic-R_Ss_moist	Ic	moist	20s	Female	0.535581	15850	21634693	1614	25506	16414920	819	0.187114	0.523996
DP1808006877	nose	FDT01179	58	2	NA	NA	NA	NA	58.0152	21.2905	25.0568	3	1	14.1019	3.81521	149947	112855308	685	121795	45186660	561	0.238262	0.676268	MET0248	HV10_02.14.13_Ph-R_Ss_moist	Ph	moist	20s	Female	3.16603	51164	52960742	1024	82725	43626033	633	0.0987921	0.245755
DP1807004464	forehead	FDT01049	30	2	12.7	44	76	4.32333	73.81	13.2885	17.2588	4	2	17.6195	5.68099	149590	124507575	808	141071	50635146	543	0.233945	0.735776	MET0249	HV10_02.14.13_Oc-C_Ss_sebaceous	Oc	sebaceous	20s	Female	2.2708	9712	37732858	72781	33146	28631754	1197	0.207576	0.776415
DP1807004559	nose	FDT01082	56	2	NA	NA	NA	NA	67.5567	18.0971	20.0603	7	2	15.8312	3.50021	149496	110623092	686	106987	31245966	420	0.284579	0.702213	MET0250	HV10_02.14.13_Ba-C_Ss_sebaceous	Ba	sebaceous	20s	Female	3.08851	16928	32147211	3821	32943	23880906	954	0.604688	0.747716
DP1808006832	nose	FDT01164	56	2	NA	NA	NA	NA	70.6614	14.7641	19.9594	3	0	11.5573	3.32753	149232	116759201	727	153443	66465381	600	0.115279	0.6877	MET0252	HV10_02.14.13_Tn-R_Cut_toenail	Tn	foot	20s	Female	0.114514	2332	4479988	12468	5661	3728136	819	0.132763	0.534058
DP1807004567	cheek	FDT01086	58	2	9.9	43.6667	33	5	74.1073	17.2282	17.7766	7	2	16.2755	2.79028	149059	105616662	656	105754	29020719	366	0.296639	0.692986	MET0288	HV11_04.29.13_Al-R_Ss_sebaceous	Al	sebaceous	30s	Male	2.24964	16633	32919801	3122	36545	26451570	960	0.519449	0.78776
DP1808006671	forehead	FDT01106	38	2	12.3	43.6667	78	5.84	73.677	14.0513	17.7734	9	2	10.9006	0.928049	148751	101351342	650	96124	23322378	288	0.132595	0.433536	MET0290	HV11_04.29.13_Ch-R_Ss_sebaceous	Ch	sebaceous	30s	Male	1.77431	18562	30978603	2368	33479	23572929	927	0.534869	0.723517
DP1806001405	cheek	FDT0949	27	2	14.7	54	26	6.84667	77.3336	13.3785	13.0091	4	2	14.5798	1.60613	148336	96828132	626	93071	22572318	294	0.0786821	0.293739	MET0291	HV11_04.29.13_Ea-R_Sw_sebaceous	Ea	sebaceous	30s	Male	0.589849	1676	11469962	221062	9008	9036096	1404	0.422708	0.760502
DP1807004505	nose	FDT01063	52	1	NA	NA	NA	NA	64.4778	19.6532	19.6453	4	0	17.2165	10.4361	147924	127380635	825	180607	82580949	588	0.323863	0.688988	MET0292	HV11_04.29.13_Gb-C_Ss_sebaceous	Gb	sebaceous	30s	Male	1.02057	3953	13351681	7328	12256	10616760	1188	0.614895	0.761987
DP1806001415	forehead	FDT0953	42	2	12.7	55	197	5.05	69.1214	16.0184	19.6177	7	2	13.3418	1.78628	147547	100743678	643	100032	27811314	381	0.188702	0.553228	MET0293	HV11_04.29.13_Hp-R_Ss_dry	Hp	dry	30s	Male	9.10584	72892	138267602	5095	170167	115827969	882	0.272546	0.600563
DP1806001358	forehead	FDT0899	42	2	17	56.6667	182	4.73333	68.7937	14.5587	22.5889	6	2	10.639	4.46388	147526	109401501	715	160731	73140768	576	0.142848	0.651414	MET0294	HV11_04.29.13_Ic-R_Ss_moist	Ic	moist	30s	Male	1.22832	17366	15411123	893	23466	12051480	615	0.221429	0.342633
DP1807004438	nose	FDT01038	47	2	NA	NA	NA	NA	71.0717	16.1146	19.022	5	1	12.3003	1.77163	146330	100465743	659	104720	28564560	366	0.0826623	0.387073	MET0295	HV11_04.29.13_Id-R_Ss_moist	Id	moist	30s	Male	1.69304	42574	51569208	1400	73128	43409172	732	0.268398	0.482451
DP1807004339	nose	FDT01003	40	2	NA	NA	NA	NA	66.6798	16.0065	21.9449	4	0	24.1781	5.38939	145967	120225028	757	147024	63068646	612	0.178074	0.711295	MET0296	HV11_04.29.13_Mb-C_Ss_sebaceous	Mb	sebaceous	30s	Male	2.83122	18586	23437994	1419	26122	16643187	813	0.727386	0.833076
DP1806001406	forehead	FDT0950	23	2	9.4	42.3333	96	5.36667	77.6696	9.3458	10.6529	6	1	12.4499	2.74036	145086	90756566	602	83065	18660408	267	0.0273624	0.164039	MET0297	HV11_04.29.13_Oc-C_Ss_sebaceous	Oc	sebaceous	30s	Male	2.48829	13661	26553489	3565	25024	18953889	1047	0.453855	0.571765
DP1808006736	nose	FDT01128	26	2	NA	NA	NA	NA	76.3322	12.939	16.3153	4	2	12.5729	1.35435	144781	99549517	656	97127	26706138	372	0.222011	0.49173	MET0299	HV11_04.29.13_Ph-R_Ss_moist	Ph	moist	30s	Male	2.21267	16456	25676575	2320	32546	21206928	837	0.272198	0.391549
DP1807004347	forehead	FDT01006	21	2	11.7	49.6667	195	5.19	75.3019	10.7641	15.7551	3	2	15.8525	1.69474	144665	103822071	660	94730	26707992	375	0.0672063	0.585782	MET0300	HV11_04.29.13_Ra-R_Ss_sebaceous	Ra	sebaceous	30s	Male	1.65517	10474	14352443	1568	15777	10714587	867	0.547562	0.662813
DP1808006876	cheek	FDT01179	58	2	13.7	43	65	5	67.1303	17.5182	20.4225	3	1	13.2018	3.87545	144299	112749685	712	131875	53780298	591	0.0915437	0.680467	MET0301	HV11_04.29.13_Tn-R_Cut_toenail	Tn	foot	30s	Male	0.118	4384	6030363	1674	8031	5222700	816	0.354749	0.586606
DP1808006772	nose	FDT01140	39	1	NA	NA	NA	NA	62.6236	20.4011	19.506	4	0	11.6349	1.74246	144182	103634172	672	103862	30815370	438	0.209096	0.604423	MET0302	HV11_04.29.13_Tw-R_Ss_moist	Tw	moist	30s	Male	4.50141	24119	38312137	2307	50899	32691285	813	0.317482	0.48979
DP1808006721	nose	FDT01123	30	1	NA	NA	NA	NA	68.1932	16.3419	18.8032	8	0	12.9033	2.294	143348	105433315	671	101144	32297538	501	0.264303	0.622399	MET0303	HV11_04.29.13_Vf-R_Ss_dry	Vf	dry	30s	Male	2.44656	21768	24428874	1194	32418	18982341	717	0.330077	0.440201
DP1807004403	cheek	FDT01024	40	2	10.3	52.3333	66	5.98	74.0202	14.803	17.8273	3	1.5	16.4544	5.90395	143173	104734172	688	101025	34487121	522	0.443653	0.808497	MET0305	HV12_05.22.13_Al-R_Ss_sebaceous	Al	sebaceous	30s	Female	0.61878	6025	9191367	2289	10933	7117977	804	0.702603	0.846378
DP1808006797	forehead	FDT01153	60	2	13.3	52.6667	64	5.12667	66.9876	17.2817	19.572	3	0	12.5847	4.77919	142645	100221636	664	118060	40226040	501	0.164567	0.479729	MET0306	HV12_05.22.13_Ba-C_Ss_sebaceous	Ba	sebaceous	30s	Female	3.8681	11991	26022841	3521	27934	20111628	963	0.69656	0.8104
DP1807004427	cheek	FDT01033	34	2	13.5	56	38	5.72	74.6641	15.2324	18.8253	5	2	16.7086	5.53794	141972	99711730	661	95919	26161809	357	0.545224	0.759069	MET0307	HV12_05.22.13_Ch-R_Ss_sebaceous	Ch	sebaceous	30s	Female	0.262567	1698	5306014	8511	5750	4355928	990	0.553784	0.776736
DP1808006872	forehead	FDT01178	42	1	13.4	49	54	5.8	66.4878	16.3536	17.8337	3	0	11.0121	1.05499	141825	97502503	655	92584	25832643	375	0.0972855	0.429503	MET0308	HV12_05.22.13_Ea-R_Sw_sebaceous	Ea	sebaceous	30s	Female	2.51149	4981	14330309	5378	14130	11387334	1056	0.167868	0.726923
DP1807004393	nose	FDT01021	56	2	NA	NA	NA	NA	71.5612	13.8458	19.5737	3	2	15.3087	2.30997	141347	103171431	669	107094	34653108	501	0.0671499	0.476655	MET0309	HV12_05.22.13_Gb-C_Ss_sebaceous	Gb	sebaceous	30s	Female	1.69566	12635	14554050	1250	19483	11693160	732	0.723911	0.837517
DP1806001370	forehead	FDT0937	36	2	12.1	50.6667	204	5.84	71.4222	14.1301	22.5734	7	2	11.6489	0.742349	140755	93986796	645	85792	18965913	255	0.11242	0.375945	MET0311	HV12_05.22.13_Ic-R_Ss_moist	Ic	moist	30s	Female	1.34418	7816	14350968	6893	16359	11455806	891	0.668378	0.81104
DP1806001213	cheek	FDT0914	58	2	11	56	58	5.66667	66.0726	19.2031	23.543	3	1	11.7977	2.44959	140257	97162723	659	98172	31070112	459	0.0722854	0.334191	MET0312	HV12_05.22.13_Id-R_Ss_moist	Id	moist	30s	Female	5.00615	46389	39718745	855	66255	33048441	591	0.132017	0.250338
DP1806001357	cheek	FDT0898	52	2	11.6	36.6667	57	5.73	70.7417	16.7136	19.1743	3	1	13.4173	2.14351	140211	94977244	643	92486	28563219	468	0.28123	0.610895	MET0313	HV12_05.22.13_Mb-C_Ss_sebaceous	Mb	sebaceous	30s	Female	4.77739	29629	41475228	1923	55047	35110986	777	0.66942	0.8037
DP1808006801	cheek	FDT01154	52	2	11.2	44.6667	23	5.78333	64.5145	23.4519	20.1799	3	0	11.6471	3.32865	139884	103361338	700	125827	48490521	552	0.388294	0.73344	MET0314	HV12_05.22.13_Oc-C_Ss_sebaceous	Oc	sebaceous	30s	Female	3.32406	14748	15249662	1114	18214	10334544	708	0.282088	0.35893
DP1808006869	forehead	FDT01177	40	2	12.2	42.6667	51	5	71.9991	14.3471	18.9797	7	2	13.6333	2.95483	139791	97683158	649	90192	25969659	393	0.241243	0.578102	MET0316	HV12_05.22.13_Ph-R_Ss_moist	Ph	moist	30s	Female	3.59492	85437	84020609	955	119904	62713914	651	0.111426	0.277752
DP1806001287	nose	FDT0871	32	2	NA	NA	NA	NA	67.2771	17.5751	21.3057	6	2	12.8329	1.60126	139150	91450795	633	80574	17197323	243	0.0386992	0.628117	MET0317	HV12_05.22.13_Ra-R_Ss_sebaceous	Ra	sebaceous	30s	Female	0.55514	7912	14455773	2757	16242	11537664	909	0.515367	0.782635
DP1808006807	cheek	FDT01156	36	1	10.5	40	12	5.14	73.4354	14.3307	15.4835	6	0	11.4346	1.59469	138847	95783227	645	87759	24241983	360	0.25906	0.561696	MET0318	HV12_05.22.13_Tn-R_Cut_toenail	Tn	foot	30s	Female	2.34558	27520	33056085	1353	47229	28139931	729	0.100744	0.353597
DP1807004290	forehead	FDT0982	39	2	14.4	47.6667	258	4.72	70.768	15.8378	17.1631	9	2	17.6949	2.78247	138795	98447054	669	88841	23435265	336	0.301443	0.52511	MET0319	HV12_05.22.13_Tw-R_Ss_moist	Tw	moist	30s	Female	2.35505	27014	23036698	837	36589	18177708	591	0.0905402	0.192776
DP1806001319	forehead	FDT0886	46	2	17	49	56	5.44667	68.6155	16.5325	22.1238	8	2	12.8357	7.37521	138785	101397110	689	151496	64796760	552	0.347153	0.620394	MET0320	HV12_05.22.13_Vf-R_Ss_dry	Vf	dry	30s	Female	2.0534	12331	10636291	833	17552	8714373	585	0.192265	0.285262
DP1806001308	nose	FDT0881	43	1	NA	NA	NA	NA	70.458	15.1243	20.1644	6	1	16.4765	7.70022	138254	108588701	724	141144	61972095	585	0.332888	0.759694	MET0321	HV01_12.18.13_Ba-R_Ss_sebaceous	Ba	sebaceous	30s	Male	3.81742	5556	14631736	4253	13694	10381521	1011	0.791645	0.86444
DP1808006825	cheek	FDT01162	55	2	13.6	53	100	5.05333	69.6117	21.7958	19.8133	5	2	13.0711	4.74165	137526	103096742	688	118908	46227978	564	0.304446	0.705856	MET0322	HV01_12.18.13_Ch-R_Ss_sebaceous	Ch	sebaceous	30s	Male	0.898755	3303	14623533	24020	13419	11739450	1179	0.786068	0.905456
DP1807004377	forehead	FDT01016	35	1	11.8	64.6667	178	4.69	69.9419	11.0647	16.662	7	0	14.7228	3.40125	137122	108100332	711	107198	39153546	576	0.255222	0.728859	MET0323	HV01_12.18.13_Ra-R_Ss_sebaceous	Ra	sebaceous	30s	Male	0.96288	2530	5635490	5749	6245	4470795	909	0.819095	0.892821
DP1807004376	cheek	FDT01015	54	2	8.1	42.6667	2	5.61	70.1681	18.376	19.8311	3	1	18.2388	4.4396	136878	110284750	704	111333	40812798	615	0.170381	0.726427	MET0324	HV01_12.18.13_Fh-R_Ss_sebaceous	Fh	sebaceous	30s	Male	0.934299	6233	12122651	3983	12498	8907954	924	0.72233	0.837334
DP1806001334	forehead	FDT0891	41	2	8.8	50	36	5.03667	76.0107	12.0037	13.3681	3	2	13.4138	1.88782	136203	88860631	624	84804	21999993	336	0.122531	0.590838	MET0325	HV01_12.18.13_Pc-R_Ss_moist	Pc	moist	30s	Male	1.60152	30717	35305955	1229	48327	28339707	708	0.147032	0.313119
DP1806001228	cheek	FDT0919	30	2	9.5	50	79	5.45	78.8164	11.4197	14.7875	7	1	12.6263	1.68362	136081	92052147	648	83424	25228020	441	0.304071	0.549449	MET0326	HV01_12.18.13_Ic-R_Ss_moist	Ic	moist	30s	Male	1.83119	6168	4223523	661	7646	3296598	513	0.126655	0.173037
DP1807004381	nose	FDT01017	54	2	NA	NA	NA	NA	67.2405	18.0444	20.0727	9	1	16.8945	3.96989	135228	106910689	709	113591	42190140	582	0.186186	0.742169	MET0327	HV01_12.18.13_Ac-R_Ss_moist	Ac	moist	30s	Male	1.83304	581	343610	571	7646	3296598	513	0.0242551	0.0460614
DP1808006784	nose	FDT01147	59	2	NA	NA	NA	NA	69.3978	15.299	20.9172	5	2	9.91951	1.55275	135166	96150786	675	108352	35274417	498	0.235861	0.553245	MET0328	HV01_12.18.13_Vf-R_Ss_dry	Vf	dry	30s	Male	0.542191	746	451638	586	763	312543	501	0.040428	0.0762518
DP1807004518	forehead	FDT01069	45	2	14.8	45.3333	90	5.03	66.9819	16.8042	20.833	3	0	15.7429	6.2515	135113	105996274	753	147517	60459114	552	0.229323	0.609517	MET0329	HV01_12.18.13_Ea-R_Sw_sebaceous	Ea	sebaceous	30s	Male	0.783231	5349	19943648	36806	18381	15838992	1164	0.65578	0.833366
DP1808006726	cheek	FDT01125	40	2	13.9	54.6667	44	5.61	76.1512	15.4032	18.4691	3	2	11.7086	1.44975	135092	93220761	661	91713	28561230	468	0.183978	0.562616	MET0330	HV01_12.18.13_Al-R_Ss_sebaceous	Al	sebaceous	30s	Male	1.09792	2500	18229602	66027	15891	14963826	1245	0.661687	0.804572
DP1808006886	nose	FDT01182	31	2	NA	NA	NA	NA	75.0594	13.3487	15.0866	6	2	14.4821	5.24412	134581	101467736	684	96446	31491870	501	0.23072	0.687047	MET0331	HV01_12.18.13_Mb-R_Ss_sebaceous	Mb	sebaceous	30s	Male	3.51073	3788	5661944	1817	7242	4536237	795	0.533303	0.602429
DP1808006711	cheek	FDT01120	59	2	12.7	40.3333	13	5.58	67.2141	20.3784	22.2017	3	0	12.5828	5.50717	134506	127397175	981	180949	91843674	648	0.195834	0.698039	MET0332	HV01_12.18.13_Id-R_Ss_moist	Id	moist	30s	Male	4.71643	81716	112954521	1703	154508	95992473	771	0.243241	0.447057
DP1807004552	cheek	FDT01080	49	2	10.6	41.6667	1	5.57	71.555	19.2262	20.9549	3	1	20.4426	3.17871	134229	95459405	669	106391	34601709	501	0.223546	0.708588	MET0334	HV01_12.18.13_Oc-R_Ss_sebaceous	Oc	sebaceous	30s	Male	1.32148	5084	15367137	4785	13579	10970202	1101	0.541725	0.802274
DP1806001381	cheek	FDT0940	43	2	13.4	52.6667	77	5.82	75.3305	15.1488	16.2012	8	2	12.3777	2.72325	134155	101496189	695	107836	37639284	549	0.35633	0.645637	MET0336	HV01_12.18.13_Tn-R_Cut_toenail	Tn	foot	30s	Male	0.311692	2102	2784767	1768	3729	2221641	720	0.0220603	0.174007
DP1808006750	cheek	FDT01133	57	2	6.4	48	1	4.52	74.1132	14.4428	19.2724	3	0	12.4811	8.18769	134154	129534832	964	192882	98196879	648	0.116644	0.778529	MET0337	HV01_12.18.13_Ph-R_Ss_moist	Ph	moist	30s	Male	4.69129	23768	20999548	839	34583	17357844	585	0.143361	0.225884
DP1806001307	forehead	FDT0881	43	1	14.8	60.6667	131	5.9	69.2232	13.9493	19.8573	5	1	12.8523	3.06768	133995	95627713	673	112073	41892081	543	0.234648	0.690602	MET0342	HV01_01.24.14_Ba-R_Ss_sebaceous	Ba	sebaceous	30s	Male	5.05753	4466	7027497	2058	8468	5575725	831	0.492332	0.561895
DP1807004484	nose	FDT01056	42	2	NA	NA	NA	NA	66.5356	20.8365	19.2894	8	2	18.0144	8.29855	133569	118582823	879	188789	93827979	612	0.253004	0.595568	MET0343	HV01_01.24.14_Ch-R_Ss_sebaceous	Ch	sebaceous	30s	Male	0.384926	2949	4887539	20868	5384	3697938	846	0.634343	0.751737
DP1806001277	forehead	FDT0868	61	2	9.6	54	164	4.6	68.9601	16.1601	18.4245	3	2	13.1792	3.55746	133063	95370020	663	104987	39407661	543	0.209375	0.622864	MET0344	HV01_01.24.14_Ra-R_Ss_sebaceous	Ra	sebaceous	30s	Male	2.8296	1289	3548382	35663	3751	2914854	984	0.488258	0.55385
DP1808006829	nose	FDT01163	34	2	NA	NA	NA	NA	76.6117	11.0695	15.6442	5	2	13.5066	5.40047	132528	104164588	710	123131	51354705	585	0.381862	0.743263	MET0345	HV01_01.24.14_Fh-R_Ss_sebaceous	Fh	sebaceous	30s	Male	0.845193	1328	5410778	44542	5354	4395717	1077	0.548738	0.671431
DP1807004356	forehead	FDT01009	46	2	11.3	44.3333	39	4.87	72.0667	17.4601	15.7653	5	2	20.8715	3.91439	132468	100736290	682	94430	32488131	531	0.118604	0.749652	MET0347	HV01_01.24.14_Ic-R_Ss_moist	Ic	moist	30s	Male	3.19145	17001	12840323	721	21267	9671535	540	0.12796	0.174739
DP1806001362	nose	FDT0900	51	2	NA	NA	NA	NA	70.4781	16.6225	17.5894	7	2	12.1991	1.341	132385	88279851	635	80427	21815652	363	0.121259	0.386297	MET0348	HV01_01.24.14_Ac-R_Ss_moist	Ac	moist	30s	Male	3.10287	1789	1128849	604	2105	862767	501	0.0647799	0.111109
DP1808006874	nose	FDT01178	42	1	NA	NA	NA	NA	61.8584	21.4842	22.1596	3	0	11.5189	6.45041	132178	112443636	807	154918	73767372	609	0.269212	0.681359	MET0349	HV01_01.24.14_Vf-R_Ss_dry	Vf	dry	30s	Male	1.67359	560	322869	559	662	247365	453	0.0490555	0.0854241
DP1806001226	forehead	FDT0919	30	2	10.6	53	166	4.56667	74.0691	12.8738	14.9545	8	1	12.5386	0.984593	131939	86428248	630	69555	14818104	243	0.171395	0.362575	MET0350	HV01_01.24.14_Ea-R_Sw_sebaceous	Ea	sebaceous	30s	Male	0.262583	7473	14329754	2552	15335	11339322	963	0.389274	0.74139
DP1808006684	cheek	FDT01111	31	2	10.4	44.6667	36	5.04	65.6127	23.1048	17.1143	3	2	14.0862	5.40938	129958	103064533	727	117559	50366721	606	0.217612	0.762679	MET0351	HV01_01.24.14_Al-R_Ss_sebaceous	Al	sebaceous	30s	Male	0.64169	5868	8917916	1752	10095	6899661	840	0.491927	0.613656
DP1807004476	forehead	FDT01054	47	2	15.4	42.6667	166	5	69.7642	15.8167	16.5898	3	2	15.5707	3.74311	129738	99639154	739	136619	55795323	552	0.093877	0.337974	MET0352	HV01_01.24.14_Mb-R_Ss_sebaceous	Mb	sebaceous	30s	Male	2.51478	2803	2124993	738	3516	1620693	555	0.238552	0.279304
DP1808006900	cheek	FDT01188	38	2	11.5	40.6667	8	4.5	76.3378	14.1258	17.2222	3	1	16.2047	8.9081	129534	104221022	760	144802	65906640	594	0.387316	0.785954	MET0353	HV01_01.24.14_Id-R_Ss_moist	Id	moist	30s	Male	5.94145	111842	224720937	4059	274037	193222620	909	0.300752	0.630592
DP1806001273	cheek	FDT0864	61	2	9.5	48	263	5.2	68.8488	20.8902	18.4346	3	2	13.4645	6.19595	129218	91142674	658	123844	49452294	540	0.204566	0.611255	MET0354	HV01_01.24.14_Hp-R_Ss_dry	Hp	dry	30s	Male	7.18631	64294	112230748	2738	135917	91998708	864	0.416358	0.559239
DP1807004471	nose	FDT01051	41	2	NA	NA	NA	NA	66.4773	17.4826	18.9059	9	0	14.8681	6.24626	129012	111523666	814	131602	57533493	633	0.237133	0.710312	MET0355	HV01_01.24.14_Oc-R_Ss_sebaceous	Oc	sebaceous	30s	Male	2.38366	3848	2566155	644	3811	1653360	525	0.112959	0.165282
DP1808006796	nose	FDT01152	30	2	NA	NA	NA	NA	70.6339	14.9394	19.2415	7	2	10.7782	1.99916	128226	96266688	696	106548	40251846	576	0.2294	0.56138	MET0357	HV01_01.24.14_Tn-R_Cut_toenail	Tn	foot	30s	Male	0.168947	92	57893	582	112	42060	450	0.0173936	0.0533501
DP1808006895	nose	FDT01186	37	2	NA	NA	NA	NA	70.4271	14.651	17.4872	9	0	16.2009	5.86085	127882	96456504	666	97745	35035818	576	0.390945	0.758793	MET0358	HV01_01.24.14_Ph-R_Ss_moist	Ph	moist	30s	Male	4.55705	22370	14085002	607	27075	11135883	492	0.0302681	0.0976499
DP1807004336	nose	FDT01002	48	2	NA	NA	NA	NA	70.8186	16.1786	18.4995	9	2	28.9453	6.71524	127848	97962879	677	109733	38045313	546	0.120673	0.699577	MET0361	HV03_12.20.13_Ba-R_Ss_sebaceous	Ba	sebaceous	30s	Female	1.09268	8617	5975769	674	7748	3471528	546	0.102653	0.141802
DP1808006692	forehead	FDT01114	33	2	10.6	35	3	4.83	75.2848	11.237	13.5923	3	2	15.7322	2.52455	127789	104076617	777	125361	50264049	567	0.0224523	0.583063	MET0362	HV03_12.20.13_Ch-R_Ss_sebaceous	Ch	sebaceous	30s	Female	0.420287	6513	10786489	2612	12366	8539329	879	0.306024	0.537982
DP1806001222	cheek	FDT0917	29	2	10.7	50	20	5.90667	76.57	13.1948	15.6556	3	1	10.0773	2.58381	127241	85672092	647	111644	42686718	519	0.204774	0.55984	MET0363	HV03_12.20.13_Ra-R_Ss_sebaceous	Ra	sebaceous	30s	Female	0.17848	3715	6043028	2705	7338	4907193	837	0.314409	0.506158
DP1806001382	forehead	FDT0941	41	2	11	43.3333	95	5.25	75.2848	9.8351	16.7455	3	2	12.5488	0.79009	127049	85138991	650	76118	14055369	207	0.0237707	0.21874	MET0364	HV03_12.20.13_Fh-R_Ss_sebaceous	Fh	sebaceous	30s	Female	0.493551	2896	13540899	12773	11586	10956033	1272	0.363707	0.597379
DP1808006673	nose	FDT01106	38	2	NA	NA	NA	NA	75.2819	13.4356	17.3316	5	2	10.4832	1.67994	126317	87974082	650	99234	33331071	513	0.0991125	0.503352	MET0365	HV03_12.20.13_Pc-R_Ss_moist	Pc	moist	30s	Female	0.460366	1405	841227	579	1508	609321	483	0.0352162	0.0653944
DP1806001401	nose	FDT0948	48	1	NA	NA	NA	NA	67.151	16.943	17.984	9	0	14.2541	3.4222	125940	92198506	664	84664	29661783	555	0.297633	0.67098	MET0366	HV03_12.20.13_Ic-R_Ss_moist	Ic	moist	30s	Female	0.569341	9289	6112383	639	8722	3863421	519	0.081002	0.131235
DP1808006808	nose	FDT01156	36	1	NA	NA	NA	NA	68.2245	16.3488	17.8549	6	0	9.8525	0.743044	125852	86244202	655	73004	17735418	282	0.188809	0.460842	MET0367	HV03_12.20.13_Ac-R_Ss_moist	Ac	moist	30s	Female	3.56648	25908	19149198	721	29415	13686069	558	0.132229	0.203838
DP1808006799	nose	FDT01153	60	2	NA	NA	NA	NA	69.2691	17.8972	19.8631	3	0	11.1284	2.12414	125821	88566048	665	94543	30380133	489	0.2331	0.554087	MET0368	HV03_12.20.13_Vf-R_Ss_dry	Vf	dry	30s	Female	4.56798	5064	3517645	649	5899	2593548	522	0.062735	0.0952219
DP1808006914	cheek	FDT0865	64	2	8.8	30	49	5	66.6217	16.8931	20.8826	3	0	11.0806	4.81191	125363	101393404	786	125228	47985195	540	0.132038	0.543595	MET0369	HV03_12.20.13_Ea-R_Sw_sebaceous	Ea	sebaceous	30s	Female	0.686063	1510	11511577	80252	8855	9153312	1410	0.393739	0.58191
DP1806001326	nose	FDT0888	30	2	NA	NA	NA	NA	72.0513	14.6276	17.3728	7	2	15.3942	3.11854	125337	89983350	658	94388	32829840	528	0.358032	0.683638	MET0370	HV03_12.20.13_Al-R_Ss_sebaceous	Al	sebaceous	30s	Female	0.488546	4993	9443839	23810	10548	7496964	894	0.485985	0.741872
DP1806001296	nose	FDT0875	43	2	NA	NA	NA	NA	71.4305	14.4564	16.4664	9	2	10.9402	4.91049	124429	88619729	654	99317	35948739	531	0.236743	0.514176	MET0371	HV03_12.20.13_Mb-R_Ss_sebaceous	Mb	sebaceous	30s	Female	0.956442	15871	23242413	1775	24885	16859232	867	0.397087	0.550755
DP1806001276	cheek	FDT0867	37	2	11.9	45	178	5.2	70.9175	17.3509	15.4562	9	2	14.312	6.47524	124215	92893497	678	110911	41561133	552	0.425898	0.753127	MET0372	HV03_12.20.13_Id-R_Ss_moist	Id	moist	30s	Female	8.02413	70447	60862424	850	97326	49311864	600	0.219957	0.330589
DP1808006688	nose	FDT01112	54	2	NA	NA	NA	NA	69.4543	14.6869	17.3302	4	2	13.8844	1.78369	124130	93403301	692	94399	33594576	567	0.192087	0.614196	MET0374	HV03_12.20.13_Oc-R_Ss_sebaceous	Oc	sebaceous	30s	Female	0.962684	3073	17981118	20850	14517	13388205	1275	0.543521	0.691462
DP1808006740	forehead	FDT01130	57	2	9.8	60.6667	43	5.72	71.5239	14.3551	18.4073	3	2	12.1583	5.77896	123607	129446632	1091	128327	48804777	582	0.156192	0.788513	MET0375	HV03_12.20.13_Tw-R_Ss_moist	Tw	moist	30s	Female	3.98073	11467	14285675	1424	20690	12067023	732	0.17896	0.306337
DP1808006722	forehead	FDT01124	56	2	11.3	49.6667	59	4.90333	72.2709	15.838	20.8747	3	2	12.8622	0.703131	123585	84192083	659	73540	17245950	276	0.0709592	0.314483	MET0376	HV03_12.20.13_Tn-R_Cut_toenail	Tn	foot	30s	Female	1.78107	6773	37854232	29019	40325	33060957	1044	0.20111	0.864742
DP1806001366	cheek	FDT0935	35	2	0.4	58	44	5.79667	77.35	11.5487	15.0951	5	2	12.5996	1.21394	122978	83057636	648	70454	16471005	276	0.364605	0.598362	MET0377	HV03_12.20.13_Ph-R_Ss_moist	Ph	moist	30s	Female	3.22699	4377	4013540	938	6603	3251802	600	0.161285	0.217113
DP1808006890	forehead	FDT01184	58	2	11.5	34.6667	12	6	67.8806	15.948	23.3374	3	0	9.80408	2.70517	122793	88302140	680	105905	39282639	528	0.222257	0.668564	MET0380	HV03_01.24.14_Ba-R_Ss_sebaceous	Ba	sebaceous	30s	Female	0.491662	6018	4927941	786	6223	3159759	600	0.131602	0.171169
DP1806001261	cheek	FDT0930	27	2	9.4	57	103	5.57667	75.4113	12.9416	17.8344	9	2	16.6238	4.74308	122790	86168995	659	70852	24073188	513	0.432951	0.739562	MET0381	HV03_01.24.14_Ch-R_Ss_sebaceous	Ch	sebaceous	30s	Female	0.248254	2926	6104149	10393	7109	5132331	918	0.310578	0.59233
DP1806001411	cheek	FDT0951	42	1	12.2	49.6667	58	4.87	70.9375	14.2071	16.5642	4	1	13.0258	5.9788	122601	92632710	711	103775	37063359	528	0.205843	0.483753	MET0382	HV03_01.24.14_Ra-R_Ss_sebaceous	Ra	sebaceous	30s	Female	1.83688	9926	17073527	2314	18508	13371171	942	0.224744	0.344312
DP1806001337	forehead	FDT0892	31	2	15.5	56.6667	63	5.22667	71.1638	16.6624	22.5618	4	2	12.2252	1.16642	122184	80288218	625	72339	18098205	306	0.164795	0.456133	MET0383	HV03_01.24.14_Fh-R_Ss_sebaceous	Fh	sebaceous	30s	Female	0.465509	2694	13570057	10221	11476	11020197	1287	0.350185	0.614642
DP1806001200	nose	FDT0909	27	1	NA	NA	NA	NA	64.7733	18.9477	15.5831	7	1	14.4526	1.81901	122138	85589761	668	66502	18315618	351	0.168249	0.531545	MET0385	HV03_01.24.14_Ic-R_Ss_moist	Ic	moist	30s	Female	1.74828	7756	4764004	594	8822	3676917	498	0.0239336	0.0899961
DP1808006715	nose	FDT01121	47	2	NA	NA	NA	NA	71.8769	14.7631	16.71	7	2	11.7911	1.31351	121414	86299205	664	73572	20719947	369	0.326878	0.618074	MET0386	HV03_01.24.14_Ac-R_Ss_moist	Ac	moist	30s	Female	3.45133	331	185121	546	344	133296	471	0.0800457	0.12481
DP1808006695	forehead	FDT01115	54	2	9.9	50.3333	29	5.65	70.1349	13.0881	17.2606	3	2	15.8672	7.6197	121043	111762175	887	155764	77324943	645	0.0633791	0.764838	MET0387	HV03_01.24.14_Vf-R_Ss_dry	Vf	dry	30s	Female	6.33467	8107	5070484	604	9921	4146636	507	0.109356	0.168636
DP1808006824	forehead	FDT01162	55	2	21.5	54	112	4.72	69.9902	18.0634	20.4327	8	2	13.7332	5.79395	120704	91484989	680	97373	36686463	573	0.308134	0.718314	MET0388	HV03_01.24.14_Ea-R_Sw_sebaceous	Ea	sebaceous	30s	Female	0.246143	3968	9847015	3384	8770	7540020	1155	0.250974	0.391124
DP1808006710	forehead	FDT01120	59	2	13.8	42.6667	51	5.62	70.9942	15.6987	18.1661	3	0	13.0769	3.97487	120679	122012461	1043	177501	91827207	657	0.0525305	0.69277	MET0389	HV03_01.24.14_Al-R_Ss_sebaceous	Al	sebaceous	30s	Female	0.958319	4143	10231057	29333	11083	8430174	966	0.462899	0.714452
DP1808006899	forehead	FDT01188	38	2	11.5	45	12	4.3	71.6253	14.5574	15.151	6	1	13.1023	3.55523	120114	88881436	674	105527	40089651	561	0.296982	0.69704	MET0390	HV03_01.24.14_Mb-R_Ss_sebaceous	Mb	sebaceous	30s	Female	0.816075	8031	16550842	4474	15797	11769120	1008	0.336567	0.439735
DP1807004454	cheek	FDT01044	32	2	11.9	40.3333	62	4.97333	69.642	20.9341	16.0937	3	0	13.1034	2.11639	118909	82246359	650	74190	18587241	294	0.191399	0.579808	MET0393	HV03_01.24.14_Oc-R_Ss_sebaceous	Oc	sebaceous	30s	Female	7.48538	14499	26740913	3087	26886	19501587	963	0.309936	0.42022
DP1808006681	cheek	FDT01110	44	2	9	52.6667	2	5.18333	77.1592	13.5034	16.4386	5	0	12.776	1.39959	118886	80210000	637	70629	20408853	402	0.0933337	0.383956	MET0394	HV03_01.24.14_Tw-R_Ss_moist	Tw	moist	30s	Female	6.98214	9750	18784917	4735	23947	15900387	849	0.391126	0.613304
DP1808006724	nose	FDT01124	56	2	NA	NA	NA	NA	67.8817	18.9999	20.6882	6	2	10.9337	1.76475	118449	85992115	670	78813	23868381	447	0.30355	0.602931	MET0395	HV03_01.24.14_Tn-R_Cut_toenail	Tn	foot	30s	Female	3.69492	5616	36341487	50374	37744	31936938	1077	0.122206	0.874432
DP1807004444	nose	FDT01040	35	2	NA	NA	NA	NA	70.5206	14.1515	23.4931	5	2	14.6287	5.53717	118081	90737493	717	118786	49291818	567	0.206452	0.704072	MET0396	HV03_01.24.14_Ph-R_Ss_moist	Ph	moist	30s	Female	2.46518	34138	40908701	1404	60517	34837521	705	0.162439	0.333084
DP1806001310	forehead	FDT0882	54	2	13.1	48	66	5.2	70.5015	13.1924	18.9433	3	1	10.6493	1.19696	117555	76457667	626	73819	19878204	360	0.0734052	0.544422	MET0399	HV06_12.06.13_Ba-R_Ss_sebaceous	Ba	sebaceous	20s	Male	1.88719	29441	21300614	705	32080	14846172	546	0.085817	0.175226
DP1806001314	nose	FDT0883	62	2	0	0	0	0	67.4245	15.5204	22.0202	4	1	11.8694	3.24887	117459	90099595	706	113161	49350768	585	0.251673	0.691035	MET0400	HV06_12.06.13_Ch-R_Ss_sebaceous	Ch	sebaceous	20s	Male	0.052907	2398	2403641	1110	32080	14846172	546	0.411805	0.720256
DP1806001420	cheek	FDT0955	56	1	28.7	41.3333	121	5.62667	63.6667	19.6008	18.1635	3	2	10.7709	2.1774	117160	87481212	700	104382	39200076	552	0.102869	0.541494	MET0401	HV06_12.06.13_Ra-R_Ss_sebaceous	Ra	sebaceous	20s	Male	0.0795746	2465	1859657	747	2871	1305159	543	0.116729	0.2218
DP1807004522	cheek	FDT01070	55	2	14.8	49.3333	10	4.5	64.4937	22.6171	14.6576	3	0	18.5553	3.54097	116917	86427250	719	97310	32986566	492	0.044966	0.246073	MET0402	HV06_12.06.13_Fh-R_Ss_sebaceous	Fh	sebaceous	20s	Male	0.199801	3020	11917935	25051	10796	9511422	1215	0.441334	0.754211
DP1808006719	forehead	FDT01123	30	1	14.8	41	31	5.22	70.6307	11.0983	15.4551	5	0	10.8817	2.91384	116760	93385619	728	105966	43401999	603	0.252822	0.537029	MET0405	HV06_12.06.13_Ac-R_Ss_moist	Ac	moist	20s	Male	2.10819	22419	17570927	756	27039	13393449	576	0.100396	0.196373
DP1807004520	nose	FDT01069	45	2	NA	NA	NA	NA	62.9651	21.1479	21.6313	4	0	19.7355	8.86492	116597	82134013	673	129136	45241197	501	0.217991	0.453349	MET0406	HV06_12.06.13_Vf-R_Ss_dry	Vf	dry	20s	Male	0.955621	15303	15266946	965	21028	11870598	669	0.209996	0.347201
DP1808006901	nose	FDT01188	38	2	NA	NA	NA	NA	73.4037	14.8797	19.7535	6	1	13.6878	5.06498	116320	90859718	708	110717	45490032	603	0.368836	0.753126	MET0407	HV06_12.06.13_Ea-R_Sw_sebaceous	Ea	sebaceous	20s	Male	0.0357474	1100	1911808	2644	2306	1610748	888	0.0864683	0.64563
DP1807004415	cheek	FDT01029	46	2	15.3	40.6667	5	5.27	72.2495	16.2239	17.3878	7	2	13.7262	4.96738	116306	92489525	694	97492	36707775	615	0.241768	0.762162	MET0408	HV06_12.06.13_Al-R_Ss_sebaceous	Al	sebaceous	20s	Male	0.0674092	1773	4494883	7027	5314	3695976	897	0.407039	0.667467
DP1807004495	cheek	FDT01060	45	2	13.7	48	8	5.41	74.2518	15.758	18.2031	3	2	14.8973	4.43822	115796	92300169	771	139974	65947575	597	0.0556739	0.347244	MET0409	HV06_12.06.13_Mb-R_Ss_sebaceous	Mb	sebaceous	20s	Male	1.20592	24318	24938686	1024	32912	18679455	687	0.157555	0.272884
DP1808006856	nose	FDT01172	44	2	NA	NA	NA	NA	72.5725	13.6333	22.2295	6	2	10.0988	0.725442	115551	76801027	639	69376	14423922	231	0.120493	0.342237	MET0410	HV06_12.06.13_Id-R_Ss_moist	Id	moist	20s	Male	0.721447	9872	10291466	974	13904	7766019	657	0.153315	0.26478
DP1808006712	nose	FDT01120	59	2	NA	NA	NA	NA	68.7163	18.5904	18.6026	3	0	11.1521	2.49176	115478	94051618	748	115647	50197482	618	0.235242	0.663829	MET0411	HV06_12.06.13_Hp-R_Ss_dry	Hp	dry	20s	Male	2.16686	29817	26018731	880	39318	20314530	612	0.122817	0.215706
DP1807004458	forehead	FDT01047	35	2	11.3	38.6667	60	5.28	73.6977	13.2828	17.3	7	2	19.8096	11.0745	115352	91153814	751	108144	39441117	534	0.520669	0.762454	MET0412	HV06_12.06.13_Oc-R_Ss_sebaceous	Oc	sebaceous	20s	Male	0.341247	12096	22083728	2711	22344	15940791	933	0.413595	0.649191
DP1807004303	nose	FDT0987	41	2	NA	NA	NA	NA	67.9426	19.0378	18.1277	4	1	18.8577	5.85939	115329	91131341	705	88231	30629484	564	0.306725	0.797879	MET0413	HV06_12.06.13_Tw-R_Ss_moist	Tw	moist	20s	Male	7.32811	8913	8077897	936	13552	6916806	621	0.0400432	0.333103
DP1807004345	nose	FDT01005	53	1	NA	NA	NA	NA	62.8401	23.394	19.6891	4	0	17.9798	3.58039	115054	97438082	763	116306	52867812	645	0.116757	0.675718	MET0414	HV06_12.06.13_Tn-R_Cut_toenail	Tn	foot	20s	Male	2.23438	16463	16717717	1074	25951	13808028	642	0.0346412	0.232682
DP1806001356	nose	FDT0898	52	2	NA	NA	NA	NA	60.3385	20.7135	19.858	6	1	17.94	3.56201	114901	76429343	630	69973	20949642	438	0.403294	0.659574	MET0415	HV06_12.06.13_Ph-R_Ss_moist	Ph	moist	20s	Male	4.10234	46272	48421559	1095	76721	41347710	651	0.121058	0.310652
DP1807004546	cheek	FDT01078	43	2	6.9	43.3333	1	5.98	75.9582	14.0311	17.1081	4	1	18.1609	2.96342	114866	84671788	702	110305	42455586	540	0.205066	0.664352	MET0418	HV06_01.16.14_Ba-R_Ss_sebaceous	Ba	sebaceous	20s	Male	1.05967	26523	39573066	1931	46769	31240683	846	0.327513	0.579244
DP1807004328	cheek	FDT0997	36	2	12.3	51.3333	43	5.94	73.872	14.0348	18.1914	5	1.5	33.8072	13.0588	114426	92569362	724	114660	48480165	585	0.124404	0.801859	MET0419	HV06_01.16.14_Ch-R_Ss_sebaceous	Ch	sebaceous	20s	Male	0.0242266	254	162011	607	269	109311	513	0.327626	0.576462
DP1807004572	forehead	FDT01088	52	2	14.9	47.6667	34	5.79	69.0579	18.0696	20.4054	6	1	23.544	4.74981	114339	92877116	765	101633	37615893	567	0.289801	0.736424	MET0420	HV06_01.16.14_Ra-R_Ss_sebaceous	Ra	sebaceous	20s	Male	0.270245	8363	11319690	1480	13197	8721819	801	0.269121	0.485287
DP1808006906	cheek	FDT01190	43	1	10.7	37.3333	45	5	73.1566	14.8796	19.7578	3	0	11.1817	3.37673	114099	88887855	708	105647	45269142	612	0.225175	0.67942	MET0421	HV06_01.16.14_Fh-R_Ss_sebaceous	Fh	sebaceous	20s	Male	0.154087	5774	9746334	2017	10532	7410633	891	0.436643	0.714032
DP1807004512	forehead	FDT01067	59	2	22.1	47.3333	21	4.56	69.4217	17.0263	21.3057	3	1	14.1852	3.43529	113939	94638837	800	139400	62953380	588	0.128871	0.486916	MET0422	HV06_01.16.14_Pc-R_Ss_moist	Pc	moist	20s	Male	2.24181	34793	31754555	934	50540	26517228	624	0.115842	0.283733
DP1808006875	forehead	FDT01179	58	2	12	48	93	5.1	64.7027	17.8129	21.4049	4	1	11.4436	4.20031	113822	96985721	778	117455	53303559	630	0.16053	0.727748	MET0423	HV06_01.16.14_Ic-R_Ss_moist	Ic	moist	20s	Male	0.908766	4971	3194129	619	5758	2420739	501	0.0798038	0.170076
DP1808006685	nose	FDT01111	31	2	NA	NA	NA	NA	63.7667	20.5261	25.1129	3	2	9.70605	2.94822	113637	96568879	810	126934	56055687	609	0.121242	0.686668	MET0424	HV06_01.16.14_Ac-R_Ss_moist	Ac	moist	20s	Male	3.83774	52478	45044846	860	69119	35236266	606	0.120562	0.245776
DP1807004285	nose	FDT0980	47	2	NA	NA	NA	NA	70.6614	16.0847	16.5895	4	2	20.6865	6.72661	113458	100249523	797	132573	60954417	642	0.121902	0.732146	MET0425	HV06_01.16.14_Vf-R_Ss_dry	Vf	dry	20s	Male	0.999391	16350	19225667	1300	24744	15150747	744	0.256279	0.421742
DP1806001341	nose	FDT0893	35	2	NA	NA	NA	NA	73.3897	11.7238	18.8774	3	2	15.6643	3.28374	113140	81379785	659	90716	33749361	546	0.0801799	0.645556	MET0426	HV06_01.16.14_Ea-R_Sw_sebaceous	Ea	sebaceous	20s	Male	0.0466208	2275	2759880	1441	3802	2319150	738	0.109668	0.641813
DP1806001220	forehead	FDT0917	29	2	10.7	54.3333	116	5.67	73.5484	12.8263	19.0917	6	1	11.3758	0.810928	113005	73512860	626	56161	12144675	246	0.112485	0.30721	MET0427	HV06_01.16.14_Al-R_Ss_sebaceous	Al	sebaceous	20s	Male	0.104178	1471	5250373	14778	5717	4460730	1008	0.470088	0.738874
DP1808006643	nose	FDT01096	56	1	NA	NA	NA	NA	56.194	23.355	18.1588	4	0	10.0574	1.01439	112956	81945178	669	79182	24104976	471	0.118398	0.519458	MET0428	HV06_01.16.14_Mb-R_Ss_sebaceous	Mb	sebaceous	20s	Male	1.10216	30102	34519328	1225	43626	26192964	738	0.28519	0.501394
DP1807004316	cheek	FDT0991	39	2	7.6	56.6667	61	4.64	75.4474	15.039	20.4608	3	2	17.0865	4.53479	112928	84456664	674	86333	28050585	513	0.08885	0.772938	MET0429	HV06_01.16.14_Id-R_Ss_moist	Id	moist	20s	Male	3.82174	25322	19574489	752	29269	14304471	576	0.118566	0.207461
DP1806001237	cheek	FDT0922	43	2	8.5	64	126	4.78	70.9144	15.675	19.7455	9	1	7.86611	0.63188	112347	74515389	638	54400	13089843	282	0.212626	0.463904	MET0431	HV06_01.16.14_Oc-R_Ss_sebaceous	Oc	sebaceous	20s	Male	0.535485	10989	23439334	5746	22682	17401575	1008	0.380877	0.594506
DP1808006913	nose	FDT0865	64	2	NA	NA	NA	NA	65.5519	16.3291	21.3237	3	0	14.6204	1.3557	112260	73868373	632	57205	13816014	291	0.146287	0.542635	MET0432	HV06_01.16.14_Tw-R_Ss_moist	Tw	moist	20s	Male	6.59518	7847	10884448	1617	15310	9444279	768	0.0523051	0.415256
DP1806001304	forehead	FDT0878	58	2	11.8	54.6667	72	4	73.0046	13.2208	15.8154	5	2	11.8788	1.38979	111688	75617777	633	71402	21169455	432	0.200864	0.507604	MET0433	HV06_01.16.14_Tn-R_Cut_toenail	Tn	foot	20s	Male	3.30806	9149	29143764	10356	32689	25682622	1002	0.109536	0.72444
DP1806001269	nose	FDT0934	34	1	NA	NA	NA	NA	69.4967	16.5741	17.9867	3	0	13.2568	2.02362	111409	75894066	646	57550	14499822	294	0.225655	0.625097	MET0434	HV06_01.16.14_Ph-R_Ss_moist	Ph	moist	20s	Male	2.01291	26210	27234144	1052	35593	19118619	651	0.096513	0.247698
DP1808006742	nose	FDT01130	57	2	NA	NA	NA	NA	66.3569	18.4749	20.5061	3	2	11.8907	6.80578	111261	103400491	906	127293	57841077	627	0.107195	0.7874	MET0437	HV07_12.04.13_Ba-R_Ss_sebaceous	Ba	sebaceous	30s	Male	0.949305	1308	2859857	3907	3224	2335485	933	0.29326	0.351273
DP1806001399	cheek	FDT0947	43	2	14.5	52.3333	164	5.49667	73.3629	15.7375	18.6937	6	2	10.8441	0.989714	110972	74806006	644	63852	16353894	312	0.0786588	0.377351	MET0438	HV07_12.04.13_Ch-R_Ss_sebaceous	Ch	sebaceous	30s	Male	1.32707	9642	23211395	4458	24509	19265985	1029	0.45159	0.633088
DP1806001199	forehead	FDT0909	27	1	10.6	54.3333	267	4.75667	65.7983	15.3354	14.6864	8	1	13.6831	2.12174	110890	76116415	649	62867	19056135	435	0.272083	0.546445	MET0439	HV07_12.04.13_Ra-R_Ss_sebaceous	Ra	sebaceous	30s	Male	1.6408	13479	10160457	737	15560	7442211	567	0.0818341	0.204148
DP1807004557	forehead	FDT01082	56	2	5.7	39	109	5.51	69.0973	13.1949	19.0807	5	2	15.6871	3.26636	110817	82205385	671	87551	31350036	564	0.301029	0.728991	MET0440	HV07_12.04.13_Fh-R_Ss_sebaceous	Fh	sebaceous	30s	Male	0.579095	8421	11517857	1486	13712	9063840	816	0.185892	0.386674
DP1808006770	forehead	FDT01140	39	1	15.4	63.3333	161	4.77	64.6124	17.7974	19.4651	5	0	10.0723	1.12322	110773	78842610	662	80425	25340592	489	0.202781	0.570779	MET0441	HV07_12.04.13_Pc-R_Ss_moist	Pc	moist	30s	Male	0.591216	5541	4497157	814	7451	3564348	570	0.0881772	0.144734
DP1808006821	forehead	FDT01161	36	2	11	53	121	5.10667	73.0256	12.8578	18.4386	9	2	12.4877	3.86486	110132	78210937	650	82450	27061470	507	0.428253	0.6664	MET0442	HV07_12.04.13_Ic-R_Ss_moist	Ic	moist	30s	Male	2.40399	5478	3385530	597	6370	2608581	492	0.0816726	0.144092
DP1808006656	forehead	FDT01101	48	1	14.4	45.6667	89	5.61	58.8535	18.3648	16.5094	9	0	11.1188	1.79756	109994	83207102	681	79249	26002767	537	0.244447	0.66861	MET0445	HV07_12.04.13_Ea-R_Sw_sebaceous	Ea	sebaceous	30s	Male	0.732305	2740	12388591	134907	10468	9786129	1293	0.0981495	0.788381
DP1808006723	cheek	FDT01124	56	2	12.6	49	10	5.06	72.866	17.341	20.5838	4	2	10.5481	0.519245	109632	74063814	655	64519	13902465	243	0.0744274	0.309082	MET0446	HV07_12.04.13_Al-R_Ss_sebaceous	Al	sebaceous	30s	Male	0.334547	4708	7260098	2382	8828	5774373	810	0.492368	0.760793
DP1806001214	forehead	FDT0915	51	2	8.6	57	454	4.77667	71.5922	14.6358	19.2143	3	1	11.2761	4.20037	109517	80519593	699	108835	46980156	567	0.25451	0.64831	MET0447	HV07_12.04.13_Mb-R_Ss_sebaceous	Mb	sebaceous	30s	Male	0.611651	8852	20512478	4657	22446	16461672	942	0.54067	0.762595
DP1808006660	cheek	FDT01102	59	1	17.6	53.3333	92	5.66	69.8677	16.6664	17.0091	7	0	10.424	1.85989	109320	80254174	662	79523	26660649	540	0.283728	0.671966	MET0448	HV07_12.04.13_Id-R_Ss_moist	Id	moist	30s	Male	2.12895	9518	6797433	692	11766	5327220	537	0.0537841	0.101427
DP1808006760	nose	FDT01136	30	2	NA	NA	NA	NA	71.4772	13.9275	15.7176	6	2	12.0152	4.32501	108940	77662052	663	93533	34066752	534	0.457581	0.721814	MET0450	HV07_12.04.13_Oc-R_Ss_sebaceous	Oc	sebaceous	30s	Male	1.02767	11732	7820336	648	12799	5487102	513	0.102317	0.173193
DP1808006682	nose	FDT01110	44	2	NA	NA	NA	NA	75.7889	12.2478	16.7619	8	0	15.481	4.43669	108759	84852181	696	75055	29329797	612	0.384286	0.711289	MET0453	HV07_12.04.13_Ph-L_Ss_moist	Ph	moist	30s	Male	2.84884	38600	59911631	2347	80877	52119867	813	0.300493	0.505455
DP1807004374	cheek	FDT01011	52	1	8.7	56.6667	65	4.87	71.0665	14.9847	16.7616	5	0	14.6642	2.38237	108382	88077877	705	84785	33780228	660	0.167376	0.657375	MET0456	HV07_01.07.14_Ba-R_Ss_sebaceous	Ba	sebaceous	30s	Male	1.47432	4571	5225461	1167	6404	3915819	720	0.302218	0.36418
DP1808006764	forehead	FDT01138	54	2	10.4	43.6667	2	5.19	74.1112	11.8176	19.4958	5	2	11.0948	8.56429	107916	104690522	967	146966	73351041	657	0.0385478	0.68508	MET0457	HV07_01.07.14_Ch-R_Ss_sebaceous	Ch	sebaceous	30s	Male	0.36103	9013	12556194	1556	15414	9930087	813	0.569304	0.746762
DP1808006672	cheek	FDT01106	38	2	13	42.3333	27	5.86	74.3958	16.5489	16.177	6	2	9.85098	1.08953	107730	74710824	647	73657	20566497	384	0.113446	0.47679	MET0458	HV07_01.07.14_Ra-R_Ss_sebaceous	Ra	sebaceous	30s	Male	1.16715	8612	16884728	2682	17633	13564623	993	0.192347	0.510702
DP1807004430	cheek	FDT01035	40	2	10	56.6667	126	5.97	73.8573	14.4336	16.865	9	1	13.6949	5.6666	107033	92335491	776	117852	54989967	645	0.316251	0.717288	MET0459	HV07_01.07.14_Fh-R_Ss_sebaceous	Fh	sebaceous	30s	Male	1.51118	16688	27172730	2280	31083	21569547	897	0.329425	0.630546
DP1806001434	nose	FDT0960	48	1	NA	NA	NA	NA	60.5857	22.0732	19.8985	6	0	13.5609	1.42064	106886	71931646	645	49745	13877379	363	0.173234	0.501076	MET0460	HV07_01.07.14_Pc-R_Ss_moist	Pc	moist	30s	Male	0.23576	2732	3021433	1265	4245	2386662	684	0.120817	0.168562
DP1806001271	forehead	FDT0864	61	2	13	49	38	4.5	71.3817	14.6281	18.1649	3	2	13.0432	3.43262	106622	68350167	617	95243	37197468	519	0.0559914	0.521035	MET0461	HV07_01.07.14_Ic-R_Ss_moist	Ic	moist	30s	Male	0.317964	6027	5542400	936	8825	4466814	612	0.168411	0.245696
DP1807004424	cheek	FDT01032	27	1	15.7	57.6667	30	5.8	73.6849	15.4788	15.8009	5	1	19.0323	9.10465	106480	93436665	766	99088	44259468	702	0.400705	0.810091	MET0463	HV07_01.07.14_Vf-R_Ss_dry	Vf	dry	30s	Male	1.18528	5271	3743698	678	6469	2903793	537	0.134594	0.195004
DP1808006892	nose	FDT01184	58	2	NA	NA	NA	NA	68.173	16.6762	22.9659	3	0	14.1495	5.88241	106443	77441096	668	93337	35403933	555	0.307791	0.778444	MET0464	HV07_01.07.14_Ea-R_Sw_sebaceous	Ea	sebaceous	30s	Male	0.359538	5246	7127888	1448	7909	5325612	849	0.0504097	0.74096
DP1807004402	nose	FDT01024	40	2	NA	NA	NA	NA	68.9194	15.0731	20.9326	4	1.5	15.6946	4.72576	106326	88814496	739	99045	43382865	636	0.214876	0.802394	MET0465	HV07_01.07.14_Al-R_Ss_sebaceous	Al	sebaceous	30s	Male	0.191871	1144	3616036	54789	3853	2922450	993	0.51628	0.829606
DP1806001390	cheek	FDT0944	29	2	0.8	64	161	4.84667	74.2508	14.154	14.0855	5	1	11.8878	2.37845	106238	74125839	642	72329	21935148	471	0.167945	0.62044	MET0466	HV07_01.07.14_Mb-R_Ss_sebaceous	Mb	sebaceous	30s	Male	0.563024	8233	20147335	3873	21108	16419648	1011	0.551801	0.735098
DP1808006730	nose	FDT01126	31	2	NA	NA	NA	NA	73.4434	13.2626	13.0217	9	2	16.4208	8.35942	106102	79252074	685	90711	36560376	570	0.450941	0.784847	MET0467	HV07_01.07.14_Id-R_Ss_moist	Id	moist	30s	Male	4.52837	10149	8652134	824	13021	6607671	603	0.0346593	0.0760269
DP1806001388	forehead	FDT0944	29	2	9.2	48.6667	204	4.54	70.7765	15.3714	15.7064	3	1	12.4453	2.20975	105473	70710456	621	79869	26160819	504	0.163224	0.469846	MET0469	HV07_01.07.14_Oc-R_Ss_sebaceous	Oc	sebaceous	30s	Male	1.27415	10494	6595812	608	10017	3977706	495	0.08961	0.148736
DP1808006804	cheek	FDT01155	48	2	12.4	46	30	6.58	74.2781	15.3022	18.0867	4	2	9.69433	1.40744	105307	74016461	661	76550	23218518	450	0.254785	0.584908	MET0470	HV07_01.07.14_Tw-R_Ss_moist	Tw	moist	30s	Male	2.99264	8018	14175436	2761	18061	11981316	849	0.164591	0.283594
DP1806001189	cheek	FDT0904	33	2	12.8	36.6667	195	4.61667	67.2931	19.9322	17.4929	7	1	14.263	0.830824	105253	67376854	621	51708	11100177	246	0.0391942	0.312857	MET0471	HV07_01.07.14_Tn-R_Cut_toenail	Tn	foot	30s	Male	1.14366	8950	8691694	1031	13399	7135263	642	0.080858	0.258432
DP1806001221	nose	FDT0917	29	2	NA	NA	NA	NA	76.0135	12.8429	18.5679	3	1	12.0619	2.47054	105161	70168320	630	73296	24437325	501	0.223811	0.514033	MET0472	HV07_01.07.14_Ph-R_Ss_moist	Ph	moist	30s	Male	1.58033	14700	10648845	701	19272	8697513	534	0.0445872	0.105726
DP1808006696	cheek	FDT01115	54	2	8.8	61	4	5.57	68.4922	16.2182	19.8525	3	2	16.4306	9.20392	104992	103691832	1000	156395	81383871	648	0.0273348	0.751155	MET0475	HV04_02.25.14_Ba-R_Ss_sebaceous	Ba	sebaceous	20s	Male	4.46787	16532	45601832	7862	49485	35523672	966	0.668186	0.779177
DP1808006753	cheek	FDT01134	32	1	13.2	48	10	5.53	68.8533	16.1509	20.1641	6	0	11.439	5.82272	104089	113586329	1199	156696	85845906	717	0.070218	0.781257	MET0476	HV04_02.25.14_Ch-R_Ss_sebaceous	Ch	sebaceous	20s	Male	0.714952	8543	19123094	5572	20683	14820003	942	0.457016	0.615223
DP1806001230	nose	FDT0920	55	2	NA	NA	NA	NA	69.1061	17.8928	15.8946	7	1	11.7461	1.87781	103594	71460192	653	55987	16147599	393	0.370336	0.635917	MET0477	HV04_02.25.14_Ra-R_Ss_sebaceous	Ra	sebaceous	20s	Male	0.985553	9383	20331464	5637	21720	15556674	957	0.401364	0.556544
DP1807004431	forehead	FDT01036	43	2	18.8	48	225	5.04	68.9667	16.8159	18.7767	9	1	21.7619	11.5168	103205	83166497	729	90026	37494894	615	0.43846	0.813928	MET0480	HV04_02.25.14_Ic-R_Ss_moist	Ic	moist	20s	Male	1.81648	18332	13721441	724	22038	10403952	555	0.0873079	0.166866
DP1806001350	nose	FDT0896	61	2	NA	NA	NA	NA	79.3267	8.006	11.2674	3	1	13.8934	1.81866	103034	65405048	608	65781	17669412	369	0.147353	0.434537	MET0481	HV04_02.25.14_Ac-R_Ss_moist	Ac	moist	20s	Male	0.0054678	0	0	0	22038	10403952	555	0.0462708	0.0896314
DP1806001385	forehead	FDT0942	34	1	12.4	57	109	4.85667	68.4132	14.5202	17.7681	4	0	12.7363	5.88624	102996	84411335	753	93206	37093476	612	0.183299	0.776106	MET0484	HV04_02.25.14_Al-R_Ss_sebaceous	Al	sebaceous	20s	Male	3.6036	17603	35897952	6281	40711	29781297	939	0.589879	0.751038
DP1808006661	nose	FDT01102	59	1	NA	NA	NA	NA	66.9588	18.882	19.9767	5	0	8.72214	0.841944	102870	74239057	663	70346	21727953	483	0.213672	0.583225	MET0485	HV04_02.25.14_Mb-R_Ss_sebaceous	Mb	sebaceous	20s	Male	0.786943	6030	11732568	3849	14871	9693459	852	0.603637	0.767631
DP1808006698	forehead	FDT01116	42	2	13.8	50	38	4.82	69.8827	16.0541	17.7602	3	1	15.205	1.45541	102866	72268082	650	71539	21234756	438	0.077911	0.541604	MET0487	HV04_02.25.14_Hp-R_Ss_dry	Hp	dry	20s	Male	12.0448	92252	182042167	3580	212011	156078054	936	0.328154	0.785395
DP1807004322	cheek	FDT0993	46	2	10.2	57.6667	117	4.86	73.2245	12.7996	19.5814	4	2	23.3614	3.77456	102816	88957351	831	89124	30316161	543	0.102791	0.616961	MET0488	HV04_02.25.14_Oc-R_Ss_sebaceous	Oc	sebaceous	20s	Male	2.04837	24176	40515462	2251	45599	31824093	891	0.354798	0.498293
DP1807004375	forehead	FDT01012	41	2	13.9	41	251	4.45667	69.0249	16.8523	18.9134	5	2	16.6242	4.13939	102170	83882748	706	78404	32405616	690	0.230559	0.713331	MET0490	HV04_02.25.14_Tn-R_Cut_toenail	Tn	foot	20s	Male	1.47882	10598	20735923	3050	24793	17898660	918	0.194279	0.550186
DP1808006749	forehead	FDT01133	57	2	9.1	40.6667	15	4.48	75.1636	10.2965	19.6108	3	0	11.0764	5.62888	101930	101246794	1035	149173	77766759	669	0.0892757	0.749903	MET0494	HV04_04.10.14_Ba-R_Ss_sebaceous	Ba	sebaceous	20s	Male	6.38081	14171	15454488	1165	17760	10240671	726	0.622322	0.698012
DP1808006765	cheek	FDT01138	54	2	9.5	53.6667	24	5.42	74.904	12.2937	17.038	3	2	11.2539	6.16989	101093	101334420	1037	149623	77556681	666	0.0502231	0.76569	MET0495	HV04_04.10.14_Ch-R_Ss_sebaceous	Ch	sebaceous	20s	Male	1.03196	8066	19221021	6685	19877	15424839	1014	0.537748	0.682487
DP1806001378	cheek	FDT0939	39	1	9.3	32.6667	39	6.3	69.9892	16.0765	18.7769	4	0	12.8823	6.28967	101003	81103040	748	106049	45808542	591	0.186592	0.78733	MET0497	HV04_04.10.14_Fh-R_Ss_sebaceous	Fh	sebaceous	20s	Male	4.80649	16411	32935066	3257	37646	27300609	936	0.548287	0.662339
DP1807004400	cheek	FDT01023	57	1	19.4	52	88	5.45	59.7357	17.3573	16.3312	5	0	19.6312	11.5985	100956	86415316	768	100586	43770453	648	0.333915	0.724925	MET0500	HV04_04.10.14_Ac-R_Ss_moist	Ac	moist	20s	Male	4.76131	50391	57800081	1253	82212	48061869	711	0.290912	0.410846
DP1807004429	nose	FDT01035	40	2	NA	NA	NA	NA	66.3779	18.0671	18.2917	9	1	18.6415	5.98642	100947	72845610	654	87734	35720814	558	0.257596	0.716365	MET0501	HV04_04.10.14_Vf-R_Ss_dry	Vf	dry	20s	Male	2.68979	15101	11238539	719	18147	8566671	552	0.149458	0.208065
DP1807004390	nose	FDT01020	48	1	NA	NA	NA	NA	61.0913	20.7636	22.0075	4	2	16.0851	5.53938	100258	88268381	805	111937	51515253	618	0.202448	0.64094	MET0502	HV04_04.10.14_Ea-R_Sw_sebaceous	Ea	sebaceous	20s	Male	1.95495	6315	20944421	7836	20182	17022549	1116	0.0962173	0.595556
DP1807004463	cheek	FDT01048	38	2	15.9	57.6667	121	5.14	69.2353	15.7706	22.7527	6	1	14.6662	5.81029	100231	71989155	656	75103	23013516	477	0.483306	0.723332	MET0503	HV04_04.10.14_Al-R_Ss_sebaceous	Al	sebaceous	20s	Male	2.75786	13014	24674758	4243	27354	20141070	948	0.456563	0.577214
DP1808006898	nose	FDT01187	38	2	NA	NA	NA	NA	75.2228	12.3879	16.3624	5	2	16.663	5.79073	100047	79073270	744	82185	30484215	567	0.363717	0.718261	MET0506	HV04_04.10.14_Hp-R_Ss_dry	Hp	dry	20s	Male	5.04186	35651	41855821	1324	55672	33614649	744	0.224141	0.309988
DP1806001419	nose	FDT0955	56	1	NA	NA	NA	NA	67.6623	19.8549	15.2345	5	2	9.49306	1.56682	99949	73081692	672	83698	30270531	543	0.231299	0.604902	MET0507	HV04_04.10.14_Oc-R_Ss_sebaceous	Oc	sebaceous	20s	Male	2.19666	18350	17591600	1013	22327	11998686	654	0.193927	0.261809
DP1807004283	cheek	FDT0979	38	2	18.4	51	46	5.68	75.8595	14.7734	14.5426	4	2	20.3279	11.5796	99829	98948608	1000	132502	65678274	639	0.195744	0.755259	MET0508	HV04_04.10.14_Tw-R_Ss_moist	Tw	moist	20s	Male	4.15942	8772	10378940	1263	14508	8953845	741	0.299363	0.459805
DP1807004488	forehead	FDT01058	49	2	10.6	39	37	5.16	68.3463	15.8421	19.7538	4	2	22.4384	8.13826	99713	86369204	857	128440	60512304	603	0.426144	0.67315	MET0509	HV04_04.10.14_Tn-R_Cut_toenail	Tn	foot	20s	Male	2.32242	9179	18108503	3932	21589	15457686	909	0.2253	0.436621
DP1808006908	forehead	FDT0931	41	2	12.2	48.6667	35	5.68	72.2312	12.9761	19.0504	4	2	19.016	5.74038	99667	90028402	903	145211	72993408	618	0.112351	0.579363	MET0510	HV04_04.10.14_Ph-R_Ss_moist	Ph	moist	20s	Male	2.23947	31697	24334227	754	42499	20147139	558	0.119205	0.206944
DP1808006827	forehead	FDT01163	34	2	13.4	56	68	6.01	73.59	9.2646	12.8084	6	2	11.676	5.38888	99555	84932721	788	112146	52590261	633	0.344378	0.766898	MET0513	HV05_01.28.14_Ba-R_Ss_sebaceous	Ba	sebaceous	30s	Female	0.212978	290	167504	559	284	106308	450	0.0314585	0.0484598
DP1808006863	forehead	FDT01175	37	2	13	47.3333	41	5.33333	72.5199	14.5676	18.2216	5	1	12.5395	0.628771	99460	64109048	626	46461	10455150	261	0.102028	0.364186	MET0514	HV05_01.28.14_Ch-R_Ss_sebaceous	Ch	sebaceous	30s	Female	0.351977	2973	2422744	813	3156	1513071	567	0.053157	0.103311
DP1806001346	forehead	FDT0895	36	2	9.8	48	66	4.57	73.5791	12.3621	18.2027	5	2	16.4978	9.08539	98939	77035115	733	111815	50059566	582	0.213049	0.718394	MET0515	HV05_01.28.14_Ra-R_Ss_sebaceous	Ra	sebaceous	30s	Female	0.0913718	3004	2549525	863	3156	1513071	567	0.198818	0.273906
DP1807004519	cheek	FDT01069	45	2	17.4	50	28	5.44	63.8875	22.2661	20.3455	3	0	18.1239	6.27044	98835	76962234	747	116319	50737638	561	0.251334	0.679508	MET0516	HV05_01.28.14_Fh-R_Ss_sebaceous	Fh	sebaceous	30s	Female	0.5569	3486	4710747	1879	5372	3261234	771	0.102481	0.178101
DP1806001247	forehead	FDT0926	48	2	9.4	33.3333	136	4.68	69.3139	16.1266	18.0554	4	2	14.0616	6.28767	98369	75561225	705	69551	28168791	603	0.241358	0.758037	MET0518	HV05_01.28.14_Ic-R_Ss_moist	Ic	moist	30s	Female	0.139284	2892	3620552	1450	4847	3133008	795	0.224978	0.299128
DP1807004369	forehead	FDT01014	46	2	13.1	61.3333	192	4.73	69.4293	15.4678	19.3601	6	2	18.2214	3.36255	97943	76175297	679	84866	32095356	594	0.160957	0.696501	MET0519	HV05_01.28.14_Ac-R_Ss_moist	Ac	moist	30s	Female	2.21033	1426	854958	582	1445	576234	483	0.032545	0.0547779
DP1808006744	cheek	FDT01131	31	1	15.2	68	83	5.18	68.2066	18.277	13.2408	5	2	10.7755	2.88442	97790	77421405	705	81582	32705181	618	0.216251	0.735648	MET0520	HV05_01.28.14_Vf-R_Ss_dry	Vf	dry	30s	Female	0.977488	1878	1188534	611	1781	719901	492	0.0336373	0.0557332
DP1807004443	forehead	FDT01040	35	2	8.4	57.3333	37	4.79	74.0603	12.0204	20.654	3	2	16.6572	6.41551	97494	82890804	848	126570	58312032	588	0.0732443	0.345599	MET0521	HV05_01.28.14_Ea-R_Sw_sebaceous	Ea	sebaceous	30s	Female	0.297307	423	2233657	30614	2266	1908219	1071	0.0269506	0.496233
DP1808006795	cheek	FDT01152	30	2	18.7	50.3333	50	5.71	76.0323	14.2747	15.2039	5	2	8.5337	2.17883	97357	73832007	711	94282	36739338	555	0.0715394	0.343913	MET0522	HV05_01.28.14_Al-R_Ss_sebaceous	Al	sebaceous	30s	Female	0.585639	3113	2640042	850	3873	1977600	597	0.158101	0.208534
DP1808006788	forehead	FDT01149	40	2	17	45.6667	6	4.41	71.0141	16.8359	20.3883	3	2	8.49541	5.55512	97069	109082359	1209	154004	81355800	687	0.100097	0.692588	MET0523	HV05_01.28.14_Mb-R_Ss_sebaceous	Mb	sebaceous	30s	Female	0.368969	7924	9719695	1318	9702	6087435	813	0.298384	0.36292
DP1808006714	cheek	FDT01121	47	2	9.3	43	1	5.72	72.9193	13.5507	18.131	4	2	12.4476	1.46597	96857	81490928	838	75789	21014334	369	0.259734	0.579764	MET0525	HV05_01.28.14_Hp-R_Ss_dry	Hp	dry	30s	Female	1.47736	24821	24488853	971	36166	19280619	633	0.120919	0.249754
DP1808006897	cheek	FDT01187	38	2	11	46.3333	4	5	76.3033	13.6679	15.7671	3	2	18.5296	2.82804	96834	77608007	780	120756	55840314	579	0.0862774	0.496611	MET0526	HV05_01.28.14_Oc-R_Ss_sebaceous	Oc	sebaceous	30s	Female	0.0694114	969	650650	660	1036	450951	507	0.0859947	0.126206
DP1807004513	cheek	FDT01067	59	2	11.1	42.3333	2	4.45	66.9034	21.5065	22.7421	3	1	19.0489	4.11817	95720	76437057	792	117487	51449325	567	0.0778803	0.402916	MET0529	HV05_01.28.14_Ph-R_Ss_moist	Ph	moist	30s	Female	3.16711	46705	46606561	1029	74627	39078090	627	0.0882434	0.199107
DP1806001322	forehead	FDT0887	60	2	12.4	57	999	4.54667	73.8218	14.5781	16.6695	6	2	14.7732	3.25172	95606	67644058	672	72785	23794890	507	0.177048	0.515121	MET0532	HV05_03.20.14_Ba-R_Ss_sebaceous	Ba	sebaceous	30s	Female	0.0547046	40	24704	577	74627	39078090	627	0.047101	0.0689048
DP1806001373	forehead	FDT0938	40	2	20.3	51.3333	214	5.66	68.5567	16.8586	15.4826	9	0	13.0284	5.59978	95528	79101583	749	81553	32000895	624	0.417036	0.78475	MET0533	HV05_03.20.14_Ch-R_Ss_sebaceous	Ch	sebaceous	30s	Female	0.082597	491	317471	612	519	222528	498	0.0672136	0.108202
DP1806001219	cheek	FDT0916	31	2	8.7	42	6	5.30667	73.6987	15.6965	21.3692	3	1	9.86707	2.78178	95289	65313662	658	84356	34068015	537	0.147311	0.539715	MET0534	HV05_03.20.14_Ra-R_Ss_sebaceous	Ra	sebaceous	30s	Female	0.0861306	1848	2428645	1559	3157	1896207	741	0.214637	0.300996
DP1806001397	forehead	FDT0947	43	2	14.9	51.3333	286	5.03	70.6466	17.253	19.5378	4	2	12.1314	2.58065	95170	68918019	654	63316	22517391	567	0.185834	0.602949	MET0535	HV05_03.20.14_Fh-R_Ss_sebaceous	Fh	sebaceous	30s	Female	0.0771676	2009	1713822	863	2689	1318434	585	0.250723	0.350912
DP1806001340	forehead	FDT0893	35	2	11.3	36.6667	97	5.04	75.5858	11.0075	20.05	3	2	14.4885	3.93682	94811	68291368	654	68135	24609348	543	0.0576677	0.715147	MET0536	HV05_03.20.14_Pc-R_Ss_moist	Pc	moist	30s	Female	1.24731	2269	1393244	594	2613	1068792	489	0.0260685	0.0541241
DP1807004398	forehead	FDT01023	57	1	19.2	64	185	5.03	63.0172	15.8678	15.4303	6	0	16.0347	6.98969	94509	78249835	749	94164	40438239	603	0.297584	0.636059	MET0537	HV05_03.20.14_Ic-R_Ss_moist	Ic	moist	30s	Female	0.287004	5644	4393887	757	7303	3580515	576	0.142764	0.288724
DP1807004496	nose	FDT01060	45	2	NA	NA	NA	NA	71.2452	15.4873	20.4413	3	2	17.2692	2.9327	93897	73537052	758	109149	47579937	567	0.0772341	0.401798	MET0538	HV05_03.20.14_Ac-R_Ss_moist	Ac	moist	30s	Female	1.01239	3055	2085256	660	3496	1551054	525	0.0538835	0.0960857
DP1808006818	forehead	FDT01160	36	2	12.2	41.3333	34	5.32667	72.6362	14.8126	19.045	6	2	11.0422	3.73558	93472	67052033	655	77046	28437777	546	0.366652	0.676526	MET0539	HV05_03.20.14_Vf-R_Ss_dry	Vf	dry	30s	Female	1.40637	4068	5095149	1530	6675	4032903	753	0.116598	0.178609
DP1808006860	forehead	FDT01174	43	2	12.2	51.6667	79	5.6	71.9293	14.6819	18.8371	6	1	13.6016	5.34263	92741	65344619	663	75014	29410107	537	0.509462	0.807933	MET0540	HV05_03.20.14_Ea-R_Sw_sebaceous	Ea	sebaceous	30s	Female	0.100107	745	2066573	8180	2161	1695132	1017	0.0698485	0.320945
DP1807004445	cheek	FDT01040	35	2	9.2	50.3333	2	4.84	73.8523	16.1472	17.585	3	2	17.3424	3.24968	92591	74431257	754	100018	44397702	609	0.199087	0.663349	MET0541	HV05_03.20.14_Al-R_Ss_sebaceous	Al	sebaceous	30s	Female	0.581275	2068	4054373	246764	4521	3261000	891	0.517742	0.608662
DP1807004301	cheek	FDT0985	45	2	11.4	50.3333	13	5.97	70.6667	21.8566	15.9061	3	2	25.7337	10.291	92499	84100250	822	108067	50981976	642	0.080322	0.820024	MET0542	HV05_03.20.14_Mb-R_Ss_sebaceous	Mb	sebaceous	30s	Female	0.129179	2405	4089779	18247	4096	2901861	927	0.379975	0.456805
DP1806001212	nose	FDT0914	58	2	NA	NA	NA	NA	60.2239	20.0285	25.059	3	1	11.0323	0.964477	92486	61036324	630	44177	11707665	330	0.119916	0.384712	MET0543	HV05_03.20.14_Id-R_Ss_moist	Id	moist	30s	Female	0.261578	3485	2919500	837	4524	2248647	585	0.120871	0.182454
DP1807004287	forehead	FDT0981	28	1	19.6	54.3333	157	4.48	65.1392	18.3808	18.8359	3	0	18.2507	2.4576	91820	75657417	819	73033	22180461	453	0.0459704	0.502424	MET0544	HV05_03.20.14_Hp-R_Ss_dry	Hp	dry	30s	Female	0.352866	10492	10151587	941	15409	8460741	633	0.247622	0.392091
DP1806001302	nose	FDT0877	53	2	NA	NA	NA	NA	65.6413	17.0223	21.8849	3	0	12.2105	2.13439	91800	63963263	675	79019	29342676	528	0.0694857	0.440886	MET0545	HV05_03.20.14_Oc-R_Ss_sebaceous	Oc	sebaceous	30s	Female	0.167347	2767	2742157	1075	3812	2070408	663	0.150197	0.237467
DP1806001313	forehead	FDT0883	62	2	6.1	38.6667	21	5.22333	70.1873	13.5261	20.2554	5	1	13.6785	4.28958	91741	66095082	680	91117	35955099	552	0.159321	0.60631	MET0546	HV05_03.20.14_Tw-R_Ss_moist	Tw	moist	30s	Female	1.35431	2992	4173089	2632	5620	3373128	726	0.103153	0.141449
DP1806001298	forehead	FDT0876	33	2	12.1	43	230	7	73.2893	13.7858	15.6713	5	2	12.1879	3.24919	91539	62269215	630	55430	16268718	423	0.482938	0.7231	MET0547	HV05_03.20.14_Tn-R_Cut_toenail	Tn	foot	30s	Female	2.14821	16691	30205089	3104	38472	25637277	849	0.158382	0.387788
DP1806001250	forehead	FDT0927	40	1	13.6	51.3333	195	4.53	71.5073	11.3322	16.0918	8	0	14.5479	4.08136	91535	66303047	667	56717	19896621	549	0.267258	0.658587	MET0548	HV05_03.20.14_Ph-R_Ss_moist	Ph	moist	30s	Female	3.4268	30092	30402737	982	47476	25046049	624	0.0927798	0.18399
DP1807004365	cheek	FDT01012	41	2	15.7	43.3333	26	4.63333	71.844	18.039	17.4259	4	2	21.1403	5.67421	91261	79112499	729	87881	40803174	669	0.294786	0.705737	MET0551	HV09_02.27.14_Ba-R_Ss_sebaceous	Ba	sebaceous	30s	Male	0.663841	142	81910	565	151	56841	477	0.0796259	0.107016
DP1806001321	cheek	FDT0886	46	2	14	51.6667	14	5.51	72.8831	15.4742	23.0147	6	2	14.4056	2.42672	91165	64166594	674	64807	18949785	426	0.234606	0.515511	MET0552	HV09_02.27.14_Ch-R_Ss_sebaceous	Ch	sebaceous	30s	Male	0.255834	1265	814102	626	1415	602253	504	0.135333	0.17685
DP1807004318	nose	FDT0992	39	2	NA	NA	NA	NA	68.7881	18.4732	21.9339	6	2	17.6902	7.12413	91117	74685023	711	81964	35380674	642	0.370506	0.772266	MET0553	HV09_02.27.14_Ra-R_Ss_sebaceous	Ra	sebaceous	30s	Male	0.143466	631	2907814	362619	2904	2411466	1080	0.47727	0.567741
DP1806001300	cheek	FDT0876	33	2	14.7	40.6667	124	7.1	76.5487	15.1373	14.2535	5	2	14.0964	5.4142	91092	64384510	650	67764	25683711	555	0.484755	0.748605	MET0554	HV09_02.27.14_Fh-R_Ss_sebaceous	Fh	sebaceous	30s	Male	2.39258	430	257363	576	2904	2411466	1080	0.0967341	0.123787
DP1807004422	forehead	FDT01032	27	1	13.8	58	138	5.71	71.9847	15.1904	15.9257	7	1	17.3483	10.8802	90687	82304184	857	98134	44723952	651	0.429028	0.830823	MET0556	HV09_02.27.14_Ic-R_Ss_moist	Ic	moist	30s	Male	0.284997	4601	3247933	687	5699	2563533	525	0.0982849	0.168905
DP1808006755	forehead	FDT01135	35	2	12.1	35	206	5.14	74.4861	14.1193	17.678	3	4.5	14.0008	0.948518	90593	74865057	827	65544	13338585	228	0.0777674	0.374299	MET0559	HV09_02.27.14_Ea-R_Sw_sebaceous	Ea	sebaceous	30s	Male	0.691606	2101	1265814	586	2419	968532	486	0.0656258	0.112211
DP1808006865	nose	FDT01175	37	2	NA	NA	NA	NA	70.1895	15.2307	20.5532	8	1	12.0765	0.628513	89950	59252967	638	41306	9075678	252	0.248146	0.491229	MET0560	HV09_02.27.14_Al-R_Ss_sebaceous	Al	sebaceous	30s	Male	1.27067	3475	2347196	654	4022	1785132	519	0.128614	0.178198
DP1807004558	cheek	FDT01082	56	2	5.7	42.3333	48	5.60333	70.8576	15.6686	19.9718	5	2	14.7428	3.42198	89819	71344613	708	81133	32052714	612	0.293098	0.750212	MET0561	HV09_02.27.14_Mb-R_Ss_sebaceous	Mb	sebaceous	30s	Male	1.00269	3186	2054576	624	3599	1530192	504	0.120733	0.164906
DP1807004338	forehead	FDT01003	40	2	10.6	52.3333	70	4.01	70.3261	13.4746	20.3629	3	0	19.7358	3.54742	89734	80937780	836	92091	40606371	642	0.126018	0.696133	MET0564	HV09_02.27.14_Oc-R_Ss_sebaceous	Oc	sebaceous	30s	Male	2.74749	1899	1170023	598	2130	874347	492	0.103013	0.133898
DP1807004353	forehead	FDT01008	41	2	10.5	54	110	4.63	71.3109	15.5953	15.7016	5	2	18.1501	3.736	89623	72126351	711	85944	37461879	597	0.0986686	0.621096	MET0565	HV09_02.27.14_Tw-R_Ss_moist	Tw	moist	30s	Male	3.74243	12479	27946844	4422	33055	24127053	936	0.0978985	0.415932
DP1806001274	forehead	FDT0867	37	2	19.7	36.6667	183	4.6	68.2155	16.1353	14.4976	8	2	15.0749	5.18831	89334	61748108	640	53439	16229574	459	0.493553	0.764161	MET0566	HV09_02.27.14_Tn-R_Cut_toenail	Tn	foot	30s	Male	1.05929	880	527089	580	983	412947	495	0.0164524	0.0959919
DP1807004480	cheek	FDT01055	31	2	15.6	42.3333	53	5.7	72.849	17.0524	16.0593	3	2	16.3086	3.8959	89194	76164899	854	122008	59756310	609	0.215246	0.588405	MET0567	HV09_02.27.14_Ph-R_Ss_moist	Ph	moist	30s	Male	2.81198	1765	1010400	554	2100	803661	471	0.0123695	0.0500219
DP1806001418	forehead	FDT0955	56	1	28.6	41	72	5.10667	67.6362	16.733	16.9075	4	2	10.8133	2.40925	88853	66456044	677	77748	31385316	576	0.0878586	0.602045	MET0571	HV09_04.04.14_Ch-R_Ss_sebaceous	Ch	sebaceous	30s	Male	0.860811	2312	1774552	755	2855	1368009	573	0.136432	0.173548
DP1808006687	cheek	FDT01112	54	2	18.5	48	9	5.33667	73.4979	14.8353	17.1127	3	2	12.3293	2.2786	88434	76103085	830	92376	44133486	684	0.0337	0.579619	MET0572	HV09_04.04.14_Ra-R_Ss_sebaceous	Ra	sebaceous	30s	Male	0.318595	347	200614	565	360	146670	483	0.0909657	0.121827
DP1806001288	cheek	FDT0871	32	2	9.2	49.3333	93	5.3	73.4513	16.8808	18.5802	4	2	10.1858	2.61561	88218	58373465	616	65375	22283472	510	0.0835011	0.45656	MET0573	HV09_04.04.14_Fh-R_Ss_sebaceous	Fh	sebaceous	30s	Male	8.31646	4329	2728234	608	4631	1978272	507	0.121603	0.156221
DP1808006697	nose	FDT01115	54	2	NA	NA	NA	NA	67.3914	17.4633	19.2707	4	2	15.4517	7.74751	88168	89238860	1016	131457	70032390	663	0.0858685	0.745743	MET0574	HV09_04.04.14_Pc-R_Ss_moist	Pc	moist	30s	Male	2.06731	17	9317	550	17	6129	414	0.0303356	0.0594623
DP1806001286	forehead	FDT0871	32	2	12.3	53	166	4.9	66.3967	17.2557	21.3923	3	2	13.2501	3.77609	88086	57346914	613	58609	16224339	381	0.0256673	0.71786	MET0575	HV09_04.04.14_Ic-R_Ss_moist	Ic	moist	30s	Male	0.772868	4044	2595305	617	4666	1970562	501	0.0828215	0.123382
DP1808006858	cheek	FDT01173	45	2	20	46.3333	36	5.9	75.7389	14.8196	16.0992	3	0	10.9637	1.10901	87776	57429980	629	49622	15077943	435	0.202219	0.573727	MET0576	HV09_04.04.14_Ac-R_Ss_moist	Ac	moist	30s	Male	3.9584	12032	22598728	2949	25228	18206988	942	0.17364	0.232039
DP1806001297	cheek	FDT0875	43	2	10.1	51	36	5.8	76.1063	13.9792	13.3927	3	2	9.35795	3.2148	87552	62247842	666	84750	33715812	540	0.150952	0.502982	MET0577	HV09_04.04.14_Vf-R_Ss_dry	Vf	dry	30s	Male	2.78309	354	198751	548	404	148491	450	0.0493721	0.0754839
DP1808006716	forehead	FDT01122	60	2	24.8	46.3333	50	4.59	69.6149	17.142	19.101	3	0	10.5355	2.76245	87236	71857566	769	99646	46367034	603	0.123482	0.548956	MET0579	HV09_04.04.14_Al-R_Ss_sebaceous	Al	sebaceous	30s	Male	1.35333	3149	8866062	6681	9823	7404264	975	0.569193	0.678812
DP1807004477	cheek	FDT01054	47	2	19.3	43.3333	17	5.42	66.6322	21.7682	18.9366	3	2	16.5699	4.20361	87173	76222040	863	115635	55087929	603	0.099838	0.547286	MET0580	HV09_04.04.14_Mb-R_Ss_sebaceous	Mb	sebaceous	30s	Male	0.454155	959	3359314	449252	3519	2714496	984	0.557818	0.662478
DP1808006725	forehead	FDT01125	40	2	10	48.3333	60	5.71	71.1732	17.3785	19.7937	3	2	9.70095	0.893487	87068	60540344	664	62162	20365170	498	0.176035	0.592657	MET0583	HV09_04.04.14_Oc-R_Ss_sebaceous	Oc	sebaceous	30s	Male	1.9806	5214	3576628	661	6316	2768367	519	0.128639	0.166482
DP1808006867	cheek	FDT01176	38	2	18.6	55.6667	64	5	73.3609	18.6539	16.7456	9	2	11.5459	3.29859	87062	64217066	691	74489	31321626	582	0.150044	0.733462	MET0584	HV09_04.04.14_Tw-R_Ss_moist	Tw	moist	30s	Male	2.07929	4982	24513743	35776	25660	21383832	1071	0.205526	0.686012
DP1806001305	nose	FDT0878	58	2	NA	NA	NA	NA	71.1732	14.4209	18.6055	7	2	12.2882	2.07219	86566	59965008	636	50084	15276867	447	0.274123	0.642566	MET0585	HV09_04.04.14_Tn-R_Cut_toenail	Tn	foot	30s	Male	0.854019	8653	7309846	845	11834	5956905	594	0.0513348	0.14855
DP1807004482	forehead	FDT01056	42	2	22.2	47.6667	232	5.22	68.9568	18.5588	18.5815	7	2	17.5759	8.45553	86198	83289155	997	135008	68812512	630	0.307336	0.70196	MET0586	HV09_04.04.14_Ph-R_Ss_moist	Ph	moist	30s	Male	1.25446	2955	1755212	573	3621	1411071	477	0.0158842	0.0712643
DP1808006805	nose	FDT01155	48	2	NA	NA	NA	NA	63.6304	21.2425	19.8486	5	2	11.2336	3.68841	86103	66754924	686	70299	27724710	609	0.452397	0.740379	MET0589	HV11_03.05.14_Ba-R_Ss_sebaceous	Ba	sebaceous	30s	Male	2.8206	7029	8706588	1429	11235	6642804	738	0.379253	0.437461
DP1807004551	forehead	FDT01080	49	2	12.2	28	8	5.51	72.1015	16.7237	19.5804	3	1	19.6274	3.39948	86101	59910120	655	67276	23312223	513	0.254626	0.74285	MET0590	HV11_03.05.14_Ch-R_Ss_sebaceous	Ch	sebaceous	30s	Male	0.853296	8434	7925355	944	10171	5745807	675	0.201483	0.270071
DP1807004436	cheek	FDT01037	54	2	9.5	50.6667	19	5.66	69.4739	17.772	22.8166	4	2	25.3789	13.5505	85967	93539371	1123	128996	68914095	687	0.324365	0.776478	MET0591	HV11_03.05.14_Ra-R_Ss_sebaceous	Ra	sebaceous	30s	Male	1.47222	4475	6459076	1446	7307	4913766	816	0.5069	0.584739
DP1806001211	forehead	FDT0914	58	2	14.3	53	279	5.08333	64.0687	16.97	20.3973	3	1	10.5781	1.18611	85767	56664778	623	50812	15774534	459	0.124604	0.413084	MET0592	HV11_03.05.14_Fh-R_Ss_sebaceous	Fh	sebaceous	30s	Male	2.4953	13720	25807116	2953	27845	20195913	948	0.466043	0.597835
DP1808006905	forehead	FDT01190	43	1	9.6	49.6667	48	4.7	70.0417	14.8021	19.1269	3	0	16.0945	8.54216	85288	68598654	708	75213	33142314	636	0.288943	0.795437	MET0593	HV11_03.05.14_Pc-R_Ss_moist	Pc	moist	30s	Male	1.20688	7113	4705905	641	8594	3768420	516	0.0684722	0.121812
DP1807004396	nose	FDT01022	55	2	NA	NA	NA	NA	67.6793	17.854	18.8353	3	1	16.6542	4.47484	85110	67871755	695	72540	29495247	621	0.105404	0.750108	MET0594	HV11_03.05.14_Ic-R_Ss_moist	Ic	moist	30s	Male	0.925041	3818	2433994	616	4431	1845054	501	0.0977869	0.149206
DP1806001294	cheek	FDT0873	32	2	9.2	45.3333	19	5	73.2265	17.1197	17.4965	4	0	10.1678	0.767614	84996	53100942	604	49667	11679147	285	0.0805688	0.30777	MET0595	HV11_03.05.14_Ac-R_Ss_moist	Ac	moist	30s	Male	2.20921	255	142751	548	246	97557	480	0.0540524	0.081391
DP1806001348	cheek	FDT0895	36	2	7.9	47.6667	38	4.82667	75.5811	13.7331	17.7544	3	2	13.9851	5.41787	84915	61327536	667	74154	30755412	576	0.326892	0.769879	MET0597	HV11_03.05.14_Ea-R_Sw_sebaceous	Ea	sebaceous	30s	Male	0.285737	5797	3917855	659	5850	2557908	528	0.0693197	0.143469
DP1808006717	cheek	FDT01122	60	2	15	45.6667	3	4.68667	69.4413	19.2871	19.6979	3	0	12.1688	2.56342	84059	69756997	793	97826	45490731	609	0.136359	0.581673	MET0598	HV11_03.05.14_Al-R_Ss_sebaceous	Al	sebaceous	30s	Male	0.596541	5275	5441835	1052	7490	4145373	660	0.144442	0.228298
DP1807004542	forehead	FDT01077	45	1	11.6	54.3333	21	4.43	68.2469	15.0298	15.0939	3	0	13.0362	2.70775	83885	61683767	701	68551	25416111	540	0.0659907	0.645571	MET0599	HV11_03.05.14_Mb-R_Ss_sebaceous	Mb	sebaceous	30s	Male	2.78417	11680	11954528	1040	15280	8748000	693	0.40761	0.475228
DP1806001227	nose	FDT0919	30	2	NA	NA	NA	NA	73.9918	11.5983	16.5505	6	1	10.4266	3.69114	83712	58780592	649	65676	24280770	531	0.48088	0.698833	MET0600	HV11_03.05.14_Id-R_Ss_moist	Id	moist	30s	Male	6.0474	12810	8463479	636	14367	6198561	519	0.120852	0.167968
DP1808006754	nose	FDT01134	32	1	NA	NA	NA	NA	65.6711	18.1061	22.5573	5	0	12.0529	8.44811	83680	104181352	1421	151765	88668837	735	0.11759	0.808463	MET0601	HV11_03.05.14_Hp-R_Ss_dry	Hp	dry	30s	Male	9.24761	49864	56072947	1212	74113	43778472	717	0.297964	0.400065
DP1806001180	cheek	FDT0901	48	2	9.2	51	48	6.02667	74.751	14.181	18.7198	3	2	10.5498	4.50062	83542	59135938	657	84889	36104154	552	0.278782	0.675835	MET0602	HV11_03.05.14_Oc-R_Ss_sebaceous	Oc	sebaceous	30s	Male	1.87116	14690	11870020	806	13857	7140126	612	0.192008	0.240971
DP1808006691	nose	FDT01113	36	2	NA	NA	NA	NA	70.7522	15.8452	15.9816	8	2	13.6979	4.99129	83460	60697000	673	67325	26231328	564	0.531336	0.790725	MET0603	HV11_03.05.14_Tw-R_Ss_moist	Tw	moist	30s	Male	3.53185	11253	10887961	1002	17198	9158037	636	0.141798	0.250575
DP1806001389	nose	FDT0944	29	2	NA	NA	NA	NA	71.996	15.5694	16.6986	6	1	10.6765	1.17151	83113	55744598	615	53348	14922735	390	0.165868	0.468649	MET0608	HV11_04.14.14_Ba-R_Ss_sebaceous	Ba	sebaceous	30s	Male	3.06066	8176	10721975	1483	13042	7983447	780	0.476985	0.544473
DP1807004575	forehead	FDT01089	31	2	12.3	55.3333	149	4.89	73.1137	13.1228	17.0318	4	2	14.5936	1.59949	83001	62643347	679	71957	28424283	582	0.145511	0.650549	MET0609	HV11_04.14.14_Ch-R_Ss_sebaceous	Ch	sebaceous	30s	Male	1.39698	11810	9343122	779	13838	6861861	585	0.176542	0.241084
DP1806001379	forehead	FDT0940	43	2	13.2	48.6667	168	5.64	71.8285	15.1715	20.8686	8	2	10.8708	2.63022	82796	57249723	635	60948	19733562	498	0.44242	0.676939	MET0610	HV11_04.14.14_Ra-R_Ss_sebaceous	Ra	sebaceous	30s	Male	1.76523	5350	6890022	1226	8087	5219628	780	0.381757	0.44835
DP1808006702	cheek	FDT01117	55	1	16.4	37.6667	150	5.07333	65.9463	20.7875	21.1637	6	0	11.1757	2.5782	82776	68073122	722	67204	28706079	657	0.305275	0.735164	MET0611	HV11_04.14.14_Fh-R_Ss_sebaceous	Fh	sebaceous	30s	Male	3.46784	26280	26410164	1043	36461	20533923	678	0.248885	0.341935
DP1806001295	forehead	FDT0875	43	2	15.2	51	235	5.3	71.742	13.7971	16.8996	7	2	9.21454	2.36118	82721	60181353	662	77415	30434928	546	0.204233	0.585921	MET0613	HV11_04.14.14_Ic-R_Ss_moist	Ic	moist	30s	Male	1.50661	9716	7129952	711	12695	5771355	540	0.0995404	0.173717
DP1808006701	forehead	FDT01117	55	1	16.2	58.6667	142	4.77	64.528	17.6959	21.8485	5	0	12.6612	3.64831	82354	71223558	769	76107	34496886	675	0.243888	0.721784	MET0614	HV11_04.14.14_Ac-R_Ss_moist	Ac	moist	30s	Male	5.54363	19244	13216924	667	22269	10038729	528	0.106567	0.149737
DP1807004361	cheek	FDT01010	51	2	15.3	54	103	5.39	70.166	18.9616	18.2253	6	2	18.7509	4.46193	82302	74361124	763	82229	37593768	732	0.233487	0.765899	MET0615	HV11_04.14.14_Vf-R_Ss_dry	Vf	dry	30s	Male	2.23443	5789	3686097	616	6378	2673750	501	0.108413	0.150025
DP1807004451	cheek	FDT01042	55	2	14.7	43.3333	2	5.41	67.4758	17.7991	22.8074	4	0	19.9978	6.55447	82212	73013077	844	103806	52100475	636	0.283384	0.605774	MET0616	HV11_04.14.14_Ea-R_Sw_sebaceous	Ea	sebaceous	30s	Male	0.388126	6538	11138441	2132	11314	8456457	963	0.258158	0.413313
DP1808006666	cheek	FDT01104	51	2	9.5	54.6667	7	5.33333	72.2128	14.5036	19.7273	3	2	12.0428	2.10074	82140	65803821	725	85372	36922221	603	0.123483	0.699959	MET0617	HV11_04.14.14_Al-R_Ss_sebaceous	Al	sebaceous	30s	Male	1.69262	8545	17553185	3524	18457	13955523	1002	0.37299	0.508889
DP1807004428	forehead	FDT01035	40	2	12.6	51.6667	518	5.78	68.9909	15.3723	17.7657	9	1	15.5407	8.32346	81710	75867463	868	96613	47922105	684	0.385792	0.789885	MET0618	HV11_04.14.14_Mb-R_Ss_sebaceous	Mb	sebaceous	30s	Male	2.00917	7513	8672087	1195	11518	6681285	699	0.533132	0.614501
DP1806001299	nose	FDT0876	33	2	NA	NA	NA	NA	70.9238	15.0143	15.4016	8	2	12.0655	0.999336	81565	59626540	652	55090	19559826	555	0.0615983	0.705084	MET0620	HV11_04.14.14_Hp-R_Ss_dry	Hp	dry	30s	Male	6.04661	40477	42523551	1107	60795	34678545	687	0.268042	0.364882
DP1808006638	forehead	FDT01094	54	2	10.4	41.6667	10	5.54	73.5732	13.7452	17.2687	5	0.36	14.3891	3.60857	81458	69007674	753	77933	34733730	651	0.33654	0.760233	MET0621	HV11_04.14.14_Oc-R_Ss_sebaceous	Oc	sebaceous	30s	Male	3.17178	17351	17520360	1089	19864	11583447	729	0.198816	0.255003
DP1806001412	forehead	FDT0952	29	2	13.6	43.3333	34	5.42	73.4444	11.4423	17.0413	8	2	11.4189	3.08765	81233	63466338	686	67970	26180925	597	0.270115	0.63695	MET0622	HV11_04.14.14_Tw-R_Ss_moist	Tw	moist	30s	Male	2.05033	7030	5275865	734	9157	4297113	552	0.090446	0.183773
DP1808006782	forehead	FDT01147	59	2	12.8	50.3333	51	4.9	72.6544	11.6627	18.0398	3	2	17.7026	2.8893	80769	68210788	831	99884	44421303	579	0.13332	0.523301	MET0624	HV11_04.14.14_Ph-R_Ss_moist	Ph	moist	30s	Male	2.65687	9287	9257709	1032	14383	7713132	636	0.0461168	0.113422
DP1806001361	forehead	FDT0900	51	2	12.3	62.6667	100	5.42	70.4293	13.4594	20.1595	3	2	13.5598	5.91005	80421	56892396	687	65601	23365434	516	0.0343192	0.25248	MET0627	HV10_03.21.14_Ba-R_Ss_sebaceous	Ba	sebaceous	20s	Female	2.64983	19792	13804082	681	18939	8793201	552	0.130363	0.190931
DP1808006699	cheek	FDT01116	42	2	16.2	24.6667	123	5	72.0062	16.8067	15.2839	3	1	11.1617	1.15368	80315	63156660	724	62948	21285723	519	0.0566937	0.481131	MET0628	HV10_03.21.14_Ch-R_Ss_sebaceous	Ch	sebaceous	20s	Female	0.457259	9646	19555448	5430	19504	14875962	1035	0.386945	0.642877
DP1808006794	forehead	FDT01152	30	2	20.6	42.3333	84	5.21	71.9057	13.4647	17.9814	7	2	8.57045	2.87002	80191	69933828	803	85210	38394750	630	0.371455	0.732286	MET0629	HV10_03.21.14_Ra-R_Ss_sebaceous	Ra	sebaceous	20s	Female	1.96354	8244	30099702	9238	25854	23261067	1284	0.397081	0.632001
DP1806001309	cheek	FDT0881	43	1	10.8	50.6667	55	5.6	71.1335	13.7021	20.9738	5	1	15.2998	6.06355	79916	60877088	733	78402	32541525	573	0.253907	0.716209	MET0630	HV10_03.21.14_Fh-R_Ss_sebaceous	Fh	sebaceous	20s	Female	1.80062	11397	25731833	3513	25347	19503840	1050	0.546439	0.706244
DP1807004341	forehead	FDT01004	38	2	11.3	49	39	5.61333	75.3495	12.498	18.3365	5	2	20.427	3.56166	79430	68995255	780	84185	37263840	624	0.047933	0.769893	MET0632	HV10_03.21.14_Ic-R_Ss_moist	Ic	moist	20s	Female	0.481267	1870	1143928	589	2081	857529	483	0.0299271	0.0835143
DP1806001363	cheek	FDT0900	51	2	9.5	51.3333	11	5.75	72.2628	14.0977	19.8839	3	2	10.9367	3.43744	79316	49289714	600	53783	16655928	456	0.0302313	0.190441	MET0634	HV10_03.21.14_Vf-R_Ss_dry	Vf	dry	20s	Female	2.72633	10264	6655644	630	10239	4644207	534	0.0574221	0.129574
DP1807004325	cheek	FDT0996	55	2	9.9	41.3333	1	5.61	72.6544	14.9142	21.3074	4	0	26.592	9.84774	78943	84109548	1063	114759	62430252	702	0.11136	0.797587	MET0635	HV10_03.21.14_Ea-R_Sw_sebaceous	Ea	sebaceous	20s	Female	0.380868	8908	15462032	2507	16673	11931798	933	0.156876	0.634372
DP1807004350	forehead	FDT01007	35	2	13	48.6667	289	4.91	69.0688	14.9321	15.3109	6	2	16.0514	4.57761	78444	72806131	809	66207	31640997	786	0.187501	0.794373	MET0636	HV10_03.21.14_Al-R_Ss_sebaceous	Al	sebaceous	20s	Female	2.6096	9018	22669445	10311	21793	17483229	1092	0.453334	0.68817
DP1808006718	nose	FDT01122	60	2	NA	NA	NA	NA	67.6169	17.4638	20.7605	3	0	12.5091	2.65754	78275	65965725	786	89429	42332838	618	0.155648	0.629879	MET0637	HV10_03.21.14_Mb-R_Ss_sebaceous	Mb	sebaceous	20s	Female	5.21919	17875	27193353	1699	27788	19463487	924	0.429693	0.528586
DP1808006861	cheek	FDT01174	43	2	13.8	53.3333	14	5.9	76.2063	13.6924	17.4546	4	1	14.6056	7.16523	77729	57384606	710	75773	31952214	561	0.406034	0.782418	MET0640	HV10_03.21.14_Oc-R_Ss_sebaceous	Oc	sebaceous	20s	Female	3.60862	1503	40066101	119322	27747	30455313	1584	0.217808	0.589058
DP1808006745	nose	FDT01131	31	1	NA	NA	NA	NA	62.7339	21.117	19.8429	6	2	12.0502	4.52842	77656	64958431	725	69453	29847969	672	0.345318	0.768203	MET0641	HV10_03.21.14_Tw-R_Ss_moist	Tw	moist	20s	Female	4.72181	2729	1791545	631	3294	1438458	519	0.0187128	0.117209
DP1806001203	nose	FDT0910	34	2	NA	NA	NA	NA	73.5623	17.1015	19.5318	7	1	11.5024	1.69529	77579	52580894	635	42595	12767994	429	0.337601	0.628651	MET0642	HV10_03.21.14_Tn-R_Cut_toenail	Tn	foot	20s	Female	3.04475	19016	21087803	1174	29585	17174646	702	0.0433408	0.315751
DP1806001427	forehead	FDT0958	36	2	18.9	33	287	5.59	69.0381	15.9771	17.2844	8	2	16.3757	5.93216	77296	55258726	667	51980	22013079	585	0.400959	0.751781	MET0646	HV10_05.05.14_Ba-R_Ss_sebaceous	Ba	sebaceous	20s	Female	2.28166	20087	15580321	767	19743	9683745	582	0.182549	0.245996
DP1806001223	forehead	FDT0918	29	2	17.7	36.3333	71	5.21	70.8271	13.8926	21.006	4	1	10.5071	2.51916	77054	50970811	632	49513	17300271	513	0.170641	0.419709	MET0647	HV10_05.05.14_Ch-R_Ss_sebaceous	Ch	sebaceous	20s	Female	0.869135	10677	18523727	3942	19201	14082996	969	0.43572	0.61706
DP1807004284	forehead	FDT0980	47	2	15.3	51.3333	64	5.51	72.4895	14.0293	14.6882	3	2	21.055	8.79903	76627	87614861	1246	136039	76447860	696	0.0383521	0.759365	MET0648	HV10_05.05.14_Ra-R_Ss_sebaceous	Ra	sebaceous	20s	Female	2.157	6673	34187157	30961	27619	26517279	1401	0.381648	0.631393
DP1808006727	nose	FDT01125	40	2	NA	NA	NA	NA	67.7552	18.7562	22.7767	5	2	11.5389	4.25649	76361	56821132	683	58846	24149244	585	0.41352	0.709807	MET0649	HV10_05.05.14_Fh-R_Ss_sebaceous	Fh	sebaceous	20s	Female	0.37692	5820	10683186	2717	10848	8098479	987	0.459343	0.639472
DP1808006806	forehead	FDT01156	36	1	11.2	56.3333	81	4.96333	72.1137	12.5507	15.2523	5	0	11.7455	6.31886	76252	65671757	820	74896	33736803	612	0.468022	0.725575	MET0652	HV10_05.05.14_Ac-R_Ss_moist	Ac	moist	20s	Female	3.80831	35601	24785313	676	42405	18974697	537	0.051405	0.168828
DP1806001386	nose	FDT0942	34	1	NA	NA	NA	NA	69.1028	17.7688	16.5085	3	0	10.96	3.0152	75607	60535871	692	70334	29149239	624	0.137949	0.691312	MET0653	HV10_05.05.14_Vf-R_Ss_dry	Vf	dry	20s	Female	3.78084	44041	56632463	1528	74181	45833202	774	0.153369	0.365045
DP1808006630	cheek	FDT01091	34	2	13.8	48	15	5.09	69.2407	21.115	16.193	4	2	9.87975	1.35583	75598	57088064	686	69904	28544715	576	0.130692	0.554748	MET0654	HV10_05.05.14_Ea-R_Sw_sebaceous	Ea	sebaceous	20s	Female	0.855401	26746	38725328	1765	46412	30488703	837	0.173842	0.724541
DP1807004373	nose	FDT01015	54	2	NA	NA	NA	NA	69.1609	16.6697	19.1842	5	1	19.5334	5.24681	74292	65622207	747	75520	32903982	672	0.0959619	0.762622	MET0655	HV10_05.05.14_Al-R_Ss_sebaceous	Al	sebaceous	20s	Female	2.40304	9817	22845523	8071	22341	17513397	1053	0.547551	0.769797
DP1807004483	cheek	FDT01056	42	2	19.8	57.3333	91	5.28	73.4424	16.3159	16.4012	8	2	17.6388	5.43736	73989	70694367	980	111131	57296697	636	0.255857	0.629761	MET0656	HV10_05.05.14_Mb-R_Ss_sebaceous	Mb	sebaceous	20s	Female	2.88269	10941	18972405	7745	20707	14799789	936	0.640995	0.769693
DP1806001391	forehead	FDT0945	40	2	10.7	48.6667	90	5.48	75.1072	11.0863	19.103	6	2	11.4745	2.52258	73879	57196703	752	56460	16826025	438	0.149315	0.435682	MET0659	HV10_05.05.14_Oc-R_Ss_sebaceous	Oc	sebaceous	20s	Female	1.45211	4939	38922658	108771	29636	29257290	1416	0.338798	0.741035
DP1808006803	forehead	FDT01155	48	2	16.4	55	28	6.38	67.7857	15.9818	19.5192	3	2	8.72615	4.28819	73658	61982624	786	84180	38831880	606	0.33991	0.77026	MET0660	HV10_05.05.14_Tw-R_Ss_moist	Tw	moist	20s	Female	5.69936	3084	9031078	25522	9852	7528920	984	0.0294169	0.474401
DP1808006629	forehead	FDT01091	34	2	11.4	17.3333	80	4.56	70.8091	13.7201	16.5291	3	2	9.83936	1.92409	73645	57420058	689	63180	26066706	609	0.188939	0.639235	MET0661	HV10_05.05.14_Tn-R_Cut_toenail	Tn	foot	20s	Female	0.726814	1716	6891087	93778	7250	5823564	1005	0.0948069	0.672668
DP1806001218	nose	FDT0916	31	2	NA	NA	NA	NA	66.1162	17.2386	25.7002	6	1	11.0165	3.33204	73545	54154066	669	59850	25333764	588	0.360911	0.640031	MET0665	HV02_03.28.14_Ba-R_Ss_sebaceous	Ba	sebaceous	30s	Female	4.29586	3114	6901233	6126	7428	5443020	939	0.543222	0.60785
DP1808006831	cheek	FDT01164	56	2	7.6	39.3333	2	4.78	68.0372	18.9255	21.4592	3	0	13.3997	3.99906	73514	70363118	975	113842	60235860	648	0.109175	0.673661	MET0666	HV02_03.28.14_Ch-R_Ss_sebaceous	Ch	sebaceous	30s	Female	0.844618	3920	3382564	877	5370	2687694	600	0.157007	0.206586
DP1806001249	cheek	FDT0926	48	2	5.5	40	24	5.03667	70.1531	17.8712	20.9252	3	2	14.7601	3.6005	73483	55079377	710	57952	22902906	573	0.215855	0.562739	MET0667	HV02_03.28.14_Ra-R_Ss_sebaceous	Ra	sebaceous	30s	Female	0.217586	8703	6575068	747	8665	4345944	570	0.0613065	0.176908
DP1806001328	forehead	FDT0889	35	2	12.7	52.6667	70	4.61	71.8481	17.7739	18.2981	4	1	12.1023	6.12218	73248	58895332	771	91863	44043384	597	0.284126	0.750089	MET0668	HV02_03.28.14_Fh-R_Ss_sebaceous	Fh	sebaceous	30s	Female	1.60523	3018	4869634	2245	6137	4005006	837	0.277086	0.333943
DP1807004494	forehead	FDT01060	45	2	14.5	49.3333	8	5.08	72.0175	18.5151	23.1002	3	2	15.2652	2.68745	73177	58139815	768	92581	42773334	582	0.0781802	0.427646	MET0669	HV02_03.28.14_Pc-R_Ss_moist	Pc	moist	30s	Female	3.74473	16092	10426193	626	19060	8304957	513	0.0493274	0.107328
DP1806001403	forehead	FDT0949	27	2	17.9	53.6667	145	6.66667	76.1577	11.0618	14.4088	6	2	9.29897	0.911697	73147	46805691	606	42516	9913317	273	0.120542	0.326341	MET0670	HV02_03.28.14_Ic-R_Ss_moist	Ic	moist	30s	Female	0.813354	8166	5338625	634	9139	4121382	522	0.0476472	0.107454
DP1807004543	cheek	FDT01077	45	1	9	63	39	4.63	68.5478	17.3182	13.0293	3	0	13.2446	1.83236	73082	48842037	630	54981	18614151	507	0.0610105	0.436734	MET0672	HV02_03.28.14_Vf-R_Ss_dry	Vf	dry	30s	Female	2.44754	375	212026	550	393	156210	480	0.0425822	0.0681133
DP1807004286	cheek	FDT0980	47	2	11.7	48	3	5.71	72.2689	16.6428	15.9065	3	2	19.5853	9.03698	72748	83038980	1251	124586	69765030	705	0.0461245	0.793292	MET0673	HV02_03.28.14_Ea-R_Sw_sebaceous	Ea	sebaceous	30s	Female	0.451951	9434	8490964	917	10963	5953599	654	0.041393	0.205914
DP1807004503	forehead	FDT01063	52	1	15.7	55.6667	424	5.29	61.7483	17.8206	17.5081	4	0	13.5829	6.88724	72288	65363520	803	82475	40033770	657	0.30882	0.740113	MET0674	HV02_03.28.14_Al-R_Ss_sebaceous	Al	sebaceous	30s	Female	2.52421	1356	880276	631	1454	639654	504	0.113952	0.152721
DP1807004397	cheek	FDT01022	55	2	9.7	52.3333	23	4.81	67.7461	19.1287	21.4026	3	1	17.5981	5.16386	72253	64688515	764	74048	35628498	690	0.116276	0.76952	MET0675	HV02_03.28.14_Mb-R_Ss_sebaceous	Mb	sebaceous	30s	Female	4.47507	2267	4665452	4528	5450	3715866	879	0.659938	0.73272
DP1808006881	forehead	FDT01181	36	1	18.8	45	29	4.9	63.6254	18.1753	19.0443	3	1	16.8565	13.4631	72155	60629032	810	84790	39410865	600	0.441935	0.843007	MET0678	HV02_03.28.14_Oc-R_Ss_sebaceous	Oc	sebaceous	30s	Female	0.539515	9398	7374686	782	8365	4105698	588	0.128443	0.171593
DP1808006683	forehead	FDT01111	31	2	8.6	42.6667	61	4.81	68.7196	18.6791	21.0599	3	2	14.3985	7.37079	71954	60776251	804	88867	43095183	606	0.22598	0.787312	MET0679	HV02_03.28.14_Tw-R_Ss_moist	Tw	moist	30s	Female	1.69466	6217	4611120	721	7605	3555420	546	0.0807127	0.127475
DP1807004573	cheek	FDT01088	52	2	16.3	47.3333	26	5.78	68.9337	16.9133	21.3848	6	1	25.7221	5.57928	71945	65639942	878	101679	51470019	624	0.298517	0.644905	MET0680	HV02_03.28.14_Tn-R_Cut_toenail	Tn	foot	30s	Female	1.62751	3716	11499395	7111	13035	9859194	975	0.228334	0.400817
DP1806001323	nose	FDT0887	60	2	0	0	0	0	69.2101	19.0328	16.3656	7	2	12.8906	6.21606	71918	55141216	700	68808	29606034	585	0.375146	0.746453	MET0681	HV02_03.28.14_Ph-R_Ss_moist	Ph	moist	30s	Female	2.89329	31162	42315855	1594	59863	35849502	735	0.287325	0.439964
DP1806001235	forehead	FDT0922	43	2	11.7	51.3333	143	4.5	70.511	15.5827	16.2157	9	1	9.61612	5.76361	71535	53393141	684	64897	27303192	567	0.566664	0.819087	MET0684	HV02_05.29.14_Ba-R_Ss_sebaceous	Ba	sebaceous	30s	Female	7.11124	7289	11181745	1870	12188	8395509	870	0.528505	0.594582
DP1807004532	nose	FDT01073	45	2	NA	NA	NA	NA	65.727	18.9257	18.8811	8	1	16.5109	4.92261	71489	55554867	734	81600	34222242	552	0.322082	0.582681	MET0685	HV02_05.29.14_Ch-R_Ss_sebaceous	Ch	sebaceous	30s	Female	2.47432	4141	2866912	659	4652	2109861	531	0.169005	0.213163
DP1806001188	nose	FDT0904	33	2	NA	NA	NA	NA	59.6609	24.0597	22.8939	6	1	11.4866	1.47766	71232	48928199	638	42075	14069043	516	0.244968	0.59717	MET0686	HV02_05.29.14_Ra-R_Ss_sebaceous	Ra	sebaceous	30s	Female	0.964201	7124	5029922	691	7181	3464319	564	0.0745758	0.172743
DP1808006868	nose	FDT01176	38	2	NA	NA	NA	NA	67.728	20.1401	18.7283	9	2	14.1755	6.01557	70624	53371445	701	64006	29204184	594	0.255483	0.768761	MET0687	HV02_05.29.14_Fh-R_Ss_sebaceous	Fh	sebaceous	30s	Female	2.14823	3276	13545884	16151	12020	10788399	1248	0.578004	0.681028
DP1806001400	forehead	FDT0948	48	1	12.7	44.3333	254	5.66	67.8321	17.4898	14.946	7	0	13.8136	5.93767	70382	62313392	792	72624	34892697	699	0.308744	0.759248	MET0689	HV02_05.29.14_Ic-R_Ss_moist	Ic	moist	30s	Female	0.519306	8524	7193140	845	10942	5710371	609	0.0917057	0.187431
DP1808006752	forehead	FDT01134	32	1	13.5	35.6667	45	4.64	67.677	15.2038	20.1653	5	0	8.93759	5.04894	70141	83907787	1356	119873	69211167	738	0.0882495	0.795383	MET0690	HV02_05.29.14_Ac-R_Ss_moist	Ac	moist	30s	Female	2.9019	20834	18726625	856	25048	13060812	618	0.104379	0.179692
DP1808006857	forehead	FDT01173	45	2	13.7	35.6667	19	5.7	72.3595	14.5811	19.077	3	0	12.9722	1.3548	70048	45040830	617	41346	13931787	495	0.152671	0.545407	MET0691	HV02_05.29.14_Vf-R_Ss_dry	Vf	dry	30s	Female	2.04003	13829	10857655	779	15877	7943019	588	0.0800878	0.134295
DP1807004363	nose	FDT01011	52	1	NA	NA	NA	NA	66.427	16.8821	18.6281	7	0	21.5719	6.08039	69872	54416864	690	62817	28812240	606	0.239403	0.725188	MET0692	HV02_05.29.14_Ea-R_Sw_sebaceous	Ea	sebaceous	30s	Female	3.04355	6818	11505458	2260	12154	8985837	981	0.0500429	0.303569
DP1807004360	nose	FDT01010	51	2	NA	NA	NA	NA	63.2088	19.5213	22.6451	8	2	17.8545	4.79823	69203	61802565	782	66537	30746841	663	0.110889	0.816051	MET0693	HV02_05.29.14_Al-R_Ss_sebaceous	Al	sebaceous	30s	Female	4.54224	8759	19347952	4262	20380	15618123	1014	0.401723	0.520236
DP1806001407	nose	FDT0950	23	2	NA	NA	NA	NA	74.6738	12.4849	14.3092	3	1	9.84262	1.01761	68945	46247481	618	38788	11047344	390	0.145737	0.419624	MET0694	HV02_05.29.14_Mb-R_Ss_sebaceous	Mb	sebaceous	30s	Female	4.32328	3348	5640783	2976	6899	4483641	816	0.678447	0.751845
DP1807004366	forehead	FDT01013	29	2	11.9	62.6667	242	5.38	70.2706	14.4307	22.2955	9	2	19.1816	6.19386	68917	65721591	837	75328	37246062	702	0.241987	0.807389	MET0695	HV02_05.29.14_Id-R_Ss_moist	Id	moist	30s	Female	0.555876	3394	4484736	2154	5895	3568734	744	0.2798	0.381289
DP1807004550	nose	FDT01079	46	2	NA	NA	NA	NA	69.708	16.6347	17.718	6	1	13.9546	3.73919	68431	50347879	663	50213	17100216	549	0.361578	0.697113	MET0697	HV02_05.29.14_Oc-R_Ss_sebaceous	Oc	sebaceous	30s	Female	2.98816	17604	26231080	1941	29008	19216674	837	0.243779	0.324874
DP1806001201	cheek	FDT0909	27	1	12	43	126	4.95333	74.0466	14.758	14.0197	8	1	11.5074	1.94379	68242	48820364	660	39616	15016836	570	0.218901	0.620692	MET0698	HV02_05.29.14_Tw-R_Ss_moist	Tw	moist	30s	Female	5.86505	17280	15563970	891	23037	11684250	606	0.0737011	0.216631
DP1808006657	cheek	FDT01101	48	1	13.7	53.6667	195	5.65	63.4962	19.3873	20.3007	9	0	11.8321	3.33586	67707	59284753	768	68263	31209510	684	0.341323	0.716566	MET0700	HV02_05.29.14_Ph-R_Ss_moist	Ph	moist	30s	Female	5.07675	43409	105874111	10637	127831	93099534	948	0.136649	0.494772
DP1807004314	forehead	FDT0991	39	2	8.8	56.6667	166	4.3	73.4046	15.8609	20.3864	3	2	18.3825	7.13471	67663	54195714	686	58854	23916108	612	0.0863985	0.815553	MET0703	HV08_04.02.14_Ba-R_Ss_sebaceous	Ba	sebaceous	30s	Male	2.7634	4686	8715504	4913	9805	6738558	894	0.556941	0.656581
DP1806001344	nose	FDT0894	30	2	NA	NA	NA	NA	69.4652	17.3846	21.3341	9	2	13.9211	5.72376	67639	48853332	659	56643	22149180	549	0.295093	0.707024	MET0704	HV08_04.02.14_Ch-R_Ss_sebaceous	Ch	sebaceous	30s	Male	1.52825	11166	23321183	3832	25251	19234653	987	0.318695	0.613534
DP1806001225	cheek	FDT0918	29	2	13.6	48	41	5.68	71.8306	17.1052	21.3106	4	1	11.4864	0.775832	67544	42364240	609	29700	7333692	306	0.0977366	0.312882	MET0706	HV08_04.02.14_Fh-R_Ss_sebaceous	Fh	sebaceous	30s	Male	1.48139	8043	20271699	7810	20476	16419258	1065	0.317559	0.585352
DP1808006743	forehead	FDT01131	31	1	15.7	65	168	4.66	65.0426	16.7814	17.7275	4	2	10.0634	3.28392	67332	54609488	710	55506	23191695	666	0.423721	0.77465	MET0708	HV08_04.02.14_Ic-R_Ss_moist	Ic	moist	30s	Male	2.90821	20360	31216429	2085	36662	24077934	837	0.268698	0.384196
DP1807004300	nose	FDT0985	45	2	NA	NA	NA	NA	71.5726	16.8694	18.9904	6	2	15.8114	7.09684	66458	65030070	878	75819	37835094	720	0.205179	0.804844	MET0711	HV08_04.02.14_Ea-R_Sw_sebaceous	Ea	sebaceous	30s	Male	0.432068	5396	6410406	1165	7785	4816233	747	0.0426226	0.390578
DP1808006859	nose	FDT01173	45	2	NA	NA	NA	NA	69.2418	16.8663	19.5269	7	0	9.88566	0.575468	66295	43346453	633	32187	8427321	333	0.224833	0.514782	MET0712	HV08_04.02.14_Al-R_Ss_sebaceous	Al	sebaceous	30s	Male	2.5379	17668	19325320	1180	25440	15105807	726	0.169506	0.31948
DP1807004333	nose	FDT01001	50	2	NA	NA	NA	NA	64.9397	20.6995	23.7783	4	1	20.7391	3.3783	66191	59580086	795	76119	35405103	660	0.0963139	0.724587	MET0713	HV08_04.02.14_Mb-R_Ss_sebaceous	Mb	sebaceous	30s	Male	2.45823	3308	13500954	11818	12104	10849392	1242	0.601716	0.747771
DP1806001231	cheek	FDT0920	55	2	8.2	37	21	5.52	73.3221	17.2991	19.191	4	1	8.90933	1.3031	66179	43656602	621	35024	10923657	462	0.20558	0.497357	MET0714	HV08_04.02.14_Id-R_Ss_moist	Id	moist	30s	Male	1.7375	15888	11353620	687	19940	9122760	531	0.0925926	0.148747
DP1807004282	nose	FDT0979	38	2	NA	NA	NA	NA	71.472	14.3635	15.4443	6	2	19.4571	8.79926	65665	70760381	1074	94960	51444354	702	0.284633	0.786153	MET0716	HV08_04.02.14_Oc-R_Ss_sebaceous	Oc	sebaceous	30s	Male	1.13432	4644	9448716	6028	11285	7884333	897	0.559995	0.689131
DP1806001232	forehead	FDT0921	23	1	15.3	48.3333	159	5.58	73.0096	13.5046	14.3633	8	0	11.5266	4.27578	65301	47355256	651	41800	16977015	594	0.418008	0.750549	MET0717	HV08_04.02.14_Tw-R_Ss_moist	Tw	moist	30s	Male	3.96081	12778	16025085	1445	22570	13479225	741	0.222021	0.316535
DP1806001258	cheek	FDT0929	59	2	4.4	38.3333	3	4.97667	65.0813	18.031	23.3673	3	1	12.8984	2.76011	65228	42434243	618	38851	13834431	519	0.280545	0.717908	MET0718	HV08_04.02.14_Tn-R_Cut_toenail	Tn	foot	30s	Male	0.0590836	141	97813	643	154	69591	531	0.082203	0.214542
DP1806001224	nose	FDT0918	29	2	NA	NA	NA	NA	63.4962	19.6337	25.9498	5	1	12.5584	2.4623	65119	42475708	617	36605	12161139	486	0.393541	0.624099	MET0719	HV08_04.02.14_Ph-R_Ss_moist	Ph	moist	30s	Male	2.59722	11413	16182213	1792	21796	13462551	762	0.183909	0.287667
DP1806001380	nose	FDT0940	43	2	NA	NA	NA	NA	67.1211	21.6354	20.4654	9	2	11.4843	5.7835	64639	50283946	678	53961	23009619	639	0.330774	0.550645	MET0722	HV08_05.14.14_Ba-R_Ss_sebaceous	Ba	sebaceous	30s	Male	4.06515	5309	5377361	1082	7874	4187379	660	0.234935	0.290226
DP1806001333	cheek	FDT0890	42	2	10.1	44.6667	0	5.51667	77.7085	12.6992	15.454	3	2	9.69765	1.37206	64623	43402643	642	48666	15774237	486	0.0466154	0.385751	MET0723	HV08_05.14.14_Ch-R_Ss_sebaceous	Ch	sebaceous	30s	Male	1.34589	10697	19668459	2499	22221	15978744	924	0.412425	0.673811
DP1807004450	nose	FDT01042	55	2	NA	NA	NA	NA	70.0868	15.5853	19.2607	6	0	16.3554	3.10977	64412	54682934	837	84788	40952034	606	0.181295	0.481817	MET0724	HV08_05.14.14_Ra-R_Ss_sebaceous	Ra	sebaceous	30s	Male	1.83046	8621	19212712	8887	20879	15597525	963	0.283434	0.667593
DP1808006757	nose	FDT01135	35	2	NA	NA	NA	NA	66.5659	18.7946	21.6976	6	4.5	11.8439	0.842268	64157	54858015	862	49448	12752862	321	0.173196	0.516176	MET0725	HV08_05.14.14_Fh-R_Ss_sebaceous	Fh	sebaceous	30s	Male	2.1656	8003	20356104	8168	20769	16379304	1053	0.348764	0.601228
DP1807004486	cheek	FDT01057	40	2	13.7	53.6667	55	4.69	71.1607	20.1276	14.4755	6	2	17.6876	4.05787	63746	61833928	984	94637	49200990	642	0.0785824	0.495584	MET0727	HV08_05.14.14_Ic-R_Ss_moist	Ic	moist	30s	Male	3.34776	14480	9457959	629	16623	7195080	510	0.0915547	0.148762
DP1808006816	cheek	FDT01159	25	2	11.6	44	16	5.85	73.7825	17.503	15.5939	4	2	12.6774	3.42972	63688	47734775	703	73126	31768554	561	0.17523	0.435858	MET0729	HV08_05.14.14_Vf-R_Ss_dry	Vf	dry	30s	Male	1.6914	5043	3157892	607	6098	2507196	495	0.0473126	0.0859368
DP1808006768	cheek	FDT01139	38	2	16	55.6667	58	5.27	76.9538	12.5624	14.5769	6	2	11.9948	7.14126	63478	56541450	866	81620	39978141	636	0.384032	0.808017	MET0730	HV08_05.14.14_Ea-R_Sw_sebaceous	Ea	sebaceous	30s	Male	0.803682	4790	7002752	1908	8378	5508654	807	0.0313605	0.536021
DP1808006708	cheek	FDT01119	57	2	12.4	40.3333	10	5.84	74.4735	15.5095	16.7268	5	0	10.6343	2.54558	62641	54665955	787	61906	27689739	663	0.30517	0.714302	MET0731	HV08_05.14.14_Al-R_Ss_sebaceous	Al	sebaceous	30s	Male	3.08898	6912	23811256	7069	23511	19541154	1098	0.344954	0.594374
DP1808006662	forehead	FDT01103	60	2	10.4	50	54	4.93	68.5645	15.8431	19.5176	6	1	10.1957	1.28448	62481	47817462	669	48414	17906157	618	0.269291	0.681482	MET0732	HV08_05.14.14_Mb-R_Ss_sebaceous	Mb	sebaceous	30s	Male	3.00619	3866	13650950	8996	12446	10992888	1212	0.549713	0.671411
DP1807004485	forehead	FDT01057	40	2	21.8	50	123	4.43	68.0001	15.9738	17.2918	4	2	21.3708	5.11066	62237	64014769	1086	97817	52990341	669	0.0649827	0.548752	MET0733	HV08_05.14.14_Id-R_Ss_moist	Id	moist	30s	Male	2.61492	21500	16663390	756	28113	13470315	561	0.0996905	0.182863
DP1806001318	cheek	FDT0884	62	2	8.1	36	5	5.22667	74.2937	14.7022	18.8947	3	1	13.5508	6.85964	62179	47133559	720	58375	23167071	564	0.219684	0.788994	MET0734	HV08_05.14.14_Hp-R_Ss_dry	Hp	dry	30s	Male	1.06022	11897	18495357	2895	24058	15742161	807	0.279142	0.45294
DP1807004329	forehead	FDT0999	28	2	17.1	54.3333	187	5.22	72.1567	13.3271	18.6634	9	2	21.3911	3.66557	62029	54489144	740	64475	28167741	663	0.156873	0.702874	MET0735	HV08_05.14.14_Oc-R_Ss_sebaceous	Oc	sebaceous	30s	Male	2.91155	12138	15588931	1389	21387	12903615	735	0.508572	0.616427
DP1808006631	nose	FDT01091	34	2	NA	NA	NA	NA	67.1418	18.2699	19.4671	4	2	9.73759	2.09755	62025	50036044	697	55064	23043483	645	0.363303	0.687817	MET0736	HV08_05.14.14_Tw-R_Ss_moist	Tw	moist	30s	Male	5.2481	10073	32784567	9661	35824	28668657	1023	0.284981	0.551252
DP1806001329	nose	FDT0889	35	2	NA	NA	NA	NA	68.0787	17.5169	20.1668	7	1	17.1268	5.67073	61999	51491866	789	84235	41237004	591	0.296923	0.665513	MET0737	HV08_05.14.14_Tn-R_Cut_toenail	Tn	foot	30s	Male	4.0753	11387	39606661	16841	43292	34828743	1023	0.172453	0.704818
DP1807004491	forehead	FDT01059	29	1	20.6	47	166	5.43	69.3629	15.4716	14.6	9	2	15.6553	5.54154	61721	59091099	910	85096	43647777	639	0.299129	0.67432	MET0738	HV08_05.14.14_Ph-R_Ss_moist	Ph	moist	30s	Male	2.09542	8590	8882828	1105	13155	7360272	666	0.095627	0.168477
DP1806001383	nose	FDT0941	41	2	NA	NA	NA	NA	66.79	17.5652	18.8124	5	2	10.6014	2.93249	61604	48165438	668	46181	18120591	666	0.284762	0.661527	MET0742	HV12_04.11.14_Ch-R_Ss_sebaceous	Ch	sebaceous	30s	Female	0.763069	4340	7827825	5502	9868	6415677	822	0.438085	0.685579
DP1807004437	forehead	FDT01038	47	2	16.6	42.6667	48	5.82	76.0023	11.965	17.2729	4	1	17.9211	2.37325	61483	47415598	736	72000	30978633	558	0.101478	0.380951	MET0743	HV12_04.11.14_Ra-R_Ss_sebaceous	Ra	sebaceous	30s	Female	1.31052	7485	17728170	3844	18053	14169705	1023	0.455384	0.63521
DP1806001353	nose	FDT0897	52	2	NA	NA	NA	NA	69.4891	18.483	20.6127	3	1	14.0054	3.00634	61407	43587345	682	54285	19669896	522	0.189542	0.573667	MET0744	HV12_04.11.14_Fh-R_Ss_sebaceous	Fh	sebaceous	30s	Female	3.05316	6207	9505881	1768	10934	7194432	825	0.662805	0.739742
DP1806001245	nose	FDT0925	55	2	NA	NA	NA	NA	66.7448	17.7882	18.8438	5	1	11.7426	6.13684	61390	46911680	656	49386	21292965	612	0.363609	0.747464	MET0745	HV12_04.11.14_Pc-R_Ss_moist	Pc	moist	30s	Female	4.07704	1797	1034824	560	2129	834468	489	0.049072	0.0926293
DP1808006773	forehead	FDT01141	27	2	11.4	44.3333	46	4.93	77.1262	12.0353	12.3816	3	2	11.5187	1.94596	61359	50632056	801	76432	35241570	585	0.149645	0.473632	MET0746	HV12_04.11.14_Ic-R_Ss_moist	Ic	moist	30s	Female	1.27918	7960	9599293	1390	12926	7640394	726	0.203962	0.269482
DP1807004384	nose	FDT01018	33	2	NA	NA	NA	NA	68.851	16.3773	24.168	6	2	14.3656	2.41248	61350	49865603	677	50190	19654527	648	0.197185	0.74432	MET0750	HV12_04.11.14_Al-R_Ss_sebaceous	Al	sebaceous	30s	Female	1.55684	6731	11204912	2432	13688	9155448	840	0.462464	0.57446
DP1806001275	nose	FDT0867	37	2	NA	NA	NA	NA	64.2996	16.7425	16.9725	9	2	11.0222	3.85526	61209	45399225	655	45180	16676610	588	0.384701	0.741136	MET0751	HV12_04.11.14_Mb-R_Ss_sebaceous	Mb	sebaceous	30s	Female	4.45269	10008	10579281	944	14845	8152422	648	0.460943	0.537396
DP1806001398	nose	FDT0947	43	2	NA	NA	NA	NA	69.0875	17.4557	20.0954	6	2	11.419	3.58966	60729	51109617	707	50564	22234854	741	0.253048	0.716808	MET0752	HV12_04.11.14_Id-R_Ss_moist	Id	moist	30s	Female	3.49639	2141	1293652	586	2407	990000	489	0.0647475	0.0930123
DP1807004327	nose	FDT0997	36	2	NA	NA	NA	NA	69.5467	16.3099	19.2047	5	1.5	22.1126	7.16234	60460	55329170	763	65958	30500913	684	0.304369	0.777383	MET0754	HV12_04.11.14_Oc-R_Ss_sebaceous	Oc	sebaceous	30s	Female	3.67751	12797	9131306	698	11861	5550252	549	0.130168	0.176684
DP1808006866	forehead	FDT01176	38	2	16	54.3333	114	4.9	73.6651	15.1801	17.811	9	2	9.83727	5.48354	59330	48645266	806	70880	34126140	606	0.247438	0.804245	MET0755	HV12_04.11.14_Tw-R_Ss_moist	Tw	moist	30s	Female	4.70282	10319	9097209	897	15029	7704480	615	0.100419	0.25728
DP1806001447	cheek	FDT0964	27	1	29.8	53.3333	17	6.07	70.5503	15.3131	16.2025	7	1	13.3833	2.04762	59164	39601780	636	33104	10616175	471	0.239287	0.456129	MET0756	HV12_04.11.14_Tn-R_Cut_toenail	Tn	foot	30s	Female	0.740497	17087	14701977	864	23562	12238656	612	0.121109	0.257815
DP1808006632	forehead	FDT01092	55	2	21.3	50	209	4.71	70.0696	14.0647	19.2371	3	0	9.03003	1.23647	59100	46537092	707	53202	22497342	621	0.107352	0.567066	MET0757	HV12_04.11.14_Ph-R_Ss_moist	Ph	moist	30s	Female	5.57385	38380	50282498	1517	71909	42634443	735	0.299156	0.428815
DP1807004555	cheek	FDT01081	51	2	13.8	36.6667	5	5.87333	67.6918	19.9418	20.4796	3	1	21.4448	3.55703	58873	52835813	868	66532	31233489	648	0.177334	0.806348	MET0760	HV12_05.16.14_Ba-R_Ss_sebaceous	Ba	sebaceous	30s	Female	3.05714	13084	13507516	1101	15370	8882568	729	0.279327	0.340788
DP1807004545	forehead	FDT01078	43	2	9.9	33.6667	5	5.95667	75.1646	10.0692	16.1975	4	1	20.4335	4.02341	58415	43971183	736	76100	33889176	555	0.112646	0.566749	MET0761	HV12_05.16.14_Ch-R_Ss_sebaceous	Ch	sebaceous	30s	Female	2.52544	12908	15054863	1202	19678	11888265	729	0.379316	0.491855
DP1807004548	forehead	FDT01079	46	2	9.1	47	15	5.63	76.6635	13.2648	15.6955	3	1	14.9753	2.92142	58118	46347159	734	51384	20798499	603	0.214958	0.758832	MET0762	HV12_05.16.14_Ra-R_Ss_sebaceous	Ra	sebaceous	30s	Female	2.79513	7328	19914744	6457	19514	15907272	1098	0.383284	0.566582
DP1806001293	nose	FDT0873	32	2	NA	NA	NA	NA	71.1324	17.9208	16.5543	4	0	9.59302	2.15078	58077	39172340	640	43373	14859318	504	0.281181	0.563679	MET0763	HV12_05.16.14_Fh-R_Ss_sebaceous	Fh	sebaceous	30s	Female	2.78776	6519	10444906	2007	11843	7861827	852	0.703326	0.783781
DP1806001290	nose	FDT0872	44	2	NA	NA	NA	NA	67.6963	17.1262	20.6324	6	2	9.23137	0.835931	57772	35481443	590	35845	9478371	357	0.0963347	0.309537	MET0765	HV12_05.16.14_Ic-R_Ss_moist	Ic	moist	30s	Female	14.4411	44876	67681140	2012	85749	55472442	816	0.263059	0.502536
DP1807004417	nose	FDT01030	43	2	NA	NA	NA	NA	69.2964	14.4396	20.8631	5	1	14.7381	3.47795	57747	53972051	923	80746	41226696	636	0.281081	0.640604	MET0767	HV12_05.16.14_Vf-R_Ss_dry	Vf	dry	30s	Female	5.82302	42172	39304452	945	58723	31376340	633	0.1715	0.260957
DP1806001262	forehead	FDT0932	62	2	12.8	40.6667	69	4.1	69.9849	14.1318	19.4111	3	1	16.2008	10.6344	57603	48240349	810	62659	30844665	636	0.304098	0.824497	MET0768	HV12_05.16.14_Ea-R_Sw_sebaceous	Ea	sebaceous	30s	Female	2.38664	4214	10338907	39332	10660	8151702	969	0.0398822	0.736988
DP1806001342	cheek	FDT0893	35	2	8.6	49.3333	11	5.67667	79.3835	10.6833	17.8262	3	2	13.0269	5.51786	57244	42675726	698	58177	26739996	576	0.0782269	0.757351	MET0769	HV12_05.16.14_Al-R_Ss_sebaceous	Al	sebaceous	30s	Female	2.30618	7737	18781761	3890	19700	15098877	1014	0.614033	0.763188
DP1807004534	cheek	FDT01074	57	2	13.2	52	52	5.07	64.2713	19.8153	23.3443	3	0	15.9582	2.20234	56880	42267302	711	65078	28225920	558	0.15208	0.434046	MET0770	HV12_05.16.14_Mb-R_Ss_sebaceous	Mb	sebaceous	30s	Female	1.64349	10249	11982014	1156	16751	9619107	693	0.600083	0.712002
DP1807004540	cheek	FDT01076	52	1	8.5	41	1	5.04	57.9819	19.8153	20.837	3	0	15.5181	5.69898	58913	44195012	821	68947	29284104	632	0.0915417	0.464714	MET0773	HV12_05.16.14_Oc-R_Ss_sebaceous	Oc	sebaceous	30s	Female	3.9202	8731	28339839	6724	25117	21299706	1170	0.574421	0.72102
DP1808006676	nose	FDT01107	38	2	NA	NA	NA	NA	69.2757	15.0521	19.4366	6	0	14.1583	6.53854	56378	45420487	777	54805	23444988	579	0.0804783	0.295756	MET0774	HV12_05.16.14_Tw-R_Ss_moist	Tw	moist	30s	Female	3.94186	6827	17429149	5446	20157	14910444	948	0.476397	0.741027
DP1807004453	nose	FDT01044	32	2	NA	NA	NA	NA	66.4598	18.23	20.1908	3	0	19.5108	9.3647	55768	49929756	848	66236	33156558	636	0.277853	0.738098	MET0775	HV12_05.16.14_Tn-R_Cut_toenail	Tn	foot	30s	Female	4.81081	22083	30962675	1757	42334	26468304	780	0.190974	0.389129
DP1808006633	cheek	FDT01092	55	2	10.8	42.6667	27	5.01	72.1577	14.2794	21.3869	4	0	8.83212	1.23766	55713	43402410	697	54294	22673076	597	0.0702733	0.550744	MET0776	HV12_05.16.14_Ph-R_Ss_moist	Ph	moist	30s	Female	4.48823	55614	79642812	1947	107608	66677943	786	0.18248	0.43195
DP1806001331	forehead	FDT0890	42	2	10.8	4.66667	2	5.02333	76.7263	11.646	15.4151	3	2	14.5763	1.21959	55479	33923160	589	29778	7125066	294	0.0291036	0.226216	MET0780	HV04_02.25.14_Ph-L_Ss_moist	Ph	moist	20s	Male	3.4096	59551	89795571	2179	125082	77929959	783	0.242984	0.489862
DP1808006663	cheek	FDT01103	60	2	8.9	44	10	5.05	71.0256	15.9084	20.5639	5	1	9.06832	1.34842	55338	43856609	691	48203	19356405	627	0.295982	0.682597	MET0781	HV04_04.10.14_Ra-L_Ss_sebaceous	Ra	sebaceous	20s	Male	2.93705	6596	15392381	3906	15009	11985720	1080	0.412834	0.508786
DP1807004461	forehead	FDT01048	38	2	13	52.6667	110	5.45	70.7807	15.227	21.8953	8	1	19.6104	4.12883	55252	50429131	866	72161	35127072	624	0.195836	0.583703	MET0783	HV04_04.10.14_Ic-L_Ss_moist	Ic	moist	20s	Male	2.51327	22488	16636131	725	25563	11963292	558	0.113341	0.194386
DP1808006694	nose	FDT01114	33	2	NA	NA	NA	NA	71.2504	14.2914	19.7447	3	2	15.1524	2.00068	54983	50447649	886	52162	20706072	624	0.0723595	0.674606	MET0784	HV04_04.10.14_Mb-L_Ss_sebaceous	Mb	sebaceous	20s	Male	4.90072	12393	10662959	869	13494	7046634	627	0.225145	0.279519
DP1807004332	forehead	FDT01001	50	2	14.9	50.3333	96	5.58	67.8716	18.6472	21.0541	4	1	21.1322	3.78227	54964	51183269	829	66600	32781585	654	0.0781703	0.805845	MET0787	HV05_01.28.14_Tw-L_Ss_moist	Tw	moist	30s	Female	1.76591	1651	1048111	612	1883	798216	498	0.0157205	0.0409824
DP1806001215	nose	FDT0915	51	2	NA	NA	NA	NA	68.2279	17.18	17.718	3	1	9.7239	4.40328	54880	41654350	678	51801	22746753	591	0.34815	0.698299	MET0788	HV09_02.27.14_Pc-L_Ss_moist	Pc	moist	30s	Male	1.82096	847	489485	562	954	373761	483	0.045989	0.0858773
DP1808006800	forehead	FDT01154	52	2	11.1	44	22	5.46333	67.1866	16.8972	22.6121	3	0	10.2615	4.20748	54628	44718909	779	69946	33563568	594	0.411174	0.752677	MET0789	HV09_02.27.14_Ac-L_Ss_moist	Ac	moist	30s	Male	2.15859	1449	846668	571	1642	629082	471	0.0851944	0.118321
DP1806001320	nose	FDT0886	46	2	NA	NA	NA	NA	69.6279	15.9462	21.9073	9	2	11.7751	5.2405	54426	55127521	1033	85142	44800119	651	0.197401	0.733241	MET0790	HV09_02.27.14_Vf-L_Ss_dry	Vf	dry	30s	Male	0.706564	549	324542	573	581	226137	483	0.0805779	0.105897
DP1806001317	nose	FDT0884	62	2	NA	NA	NA	NA	66.7541	16.6067	21.3281	4	1	11.3495	3.15059	54398	40260452	700	47037	17708505	555	0.191819	0.686921	MET0793	HV09_04.04.14_Ea-L_Sw_sebaceous	Ea	sebaceous	30s	Male	0.259568	4703	3680339	774	6178	2944686	570	0.155008	0.236344
DP1808006767	forehead	FDT01139	38	2	11.8	48	78	4.97667	74.2001	13.1396	15.88	6	2	11.0716	7.33782	54382	54563284	1047	82458	43947252	666	0.363499	0.80153	MET0794	HV09_04.04.14_Id-L_Ss_moist	Id	moist	30s	Male	6.9667	33471	21211642	611	25759	9350076	477	0.0488226	0.0881339
DP1808006741	cheek	FDT01130	57	2	11.8	53	23	6.07	74.5006	15.2079	18.5773	3	2	14.1049	2.46679	54266	41975371	750	43145	13557648	468	0.140687	0.474809	MET0796	HV11_03.05.14_Vf-L_Ss_dry	Vf	dry	30s	Male	0.405889	1363	874145	620	1561	637101	504	0.106446	0.146724
DP1808006707	forehead	FDT01119	57	2	15.2	47	93	5.68	69.7382	16.8315	19.592	5	0	11.4061	2.73976	54107	52329490	926	63246	31259763	720	0.276658	0.739097	MET0797	HV11_03.05.14_Tn-L_Cut_toenail	Tn	foot	30s	Male	2.04649	6359	23358952	24871	26014	20052519	990	0.2193	0.567133
DP1807004419	forehead	FDT01031	38	2	12.1	51	31	4.98	77.6777	10.1014	15.1311	5	2	18.297	2.45757	54015	51526290	985	84371	43048539	627	0.0378629	0.51845	MET0798	HV11_03.05.14_Ph-L_Ss_moist	Ph	moist	30s	Male	2.46889	13353	13139797	1006	20198	10731102	633	0.10136	0.194561
DP1807004571	nose	FDT01087	40	2	NA	NA	NA	NA	67.9021	16.3039	19.326	8	2	18.6488	9.71927	53838	58304202	1160	71076	38207325	750	0.191686	0.755407	MET0799	HV11_04.04.14_Pc-L_Ss_moist	Pc	moist	30s	Male	3.73161	4	2176	563	4	1041	288	0.0425394	0.0807262
DP1806001185	nose	FDT0903	37	2	NA	NA	NA	NA	68.7705	16.7336	18.4022	8	0.29	9.97218	1.77205	53628	36113558	607	35581	10533822	432	0.289635	0.588705	MET0801	HV11_04.04.14_Tn-L_Cut_toenail	Tn	foot	30s	Male	3.02722	10451	14765006	1714	19635	12614418	789	0.113215	0.382016
DP1806001347	nose	FDT0895	36	2	NA	NA	NA	NA	68.3753	16.1152	22.1946	6	2	13.7932	8.90272	53569	46775394	854	66276	33749631	645	0.396899	0.833525
DP1807004562	nose	FDT01083	54	2	NA	NA	NA	NA	64.8147	17.9309	22.2528	6	1	15.8757	7.5002	53315	52439247	938	66188	34402365	699	0.360111	0.784646
DP1807004324	nose	FDT0996	55	2	NA	NA	NA	NA	67.1234	17.7951	19.9097	5	0	22.9225	12.9627	52707	60025130	1227	65708	37798353	831	0.32043	0.819712
DP1806001283	forehead	FDT0870	27	2	11.5	58.6667	98	5.7	70.3527	15.2489	17.5616	8	0	10.3326	3.90885	52707	38823767	639	38735	14526417	594	0.16079	0.661976
DP1807004456	nose	FDT01045	27	2	NA	NA	NA	NA	69.174	15.3146	18.7092	8	1	19.7821	4.06148	52662	45145612	816	65020	29593116	591	0.307205	0.592593
DP1808006842	forehead	FDT01168	59	1	13.9	39	49	4.64	70.3601	16.0364	22.2804	5	0	10.2283	4.61312	52650	54255380	1104	73395	39575583	702	0.15732	0.671623
DP1808006778	nose	FDT01142	35	2	NA	NA	NA	NA	70.7775	16.857	21.9382	9	2	13.4426	7.25797	52273	43152021	720	51498	22053960	618	0.551206	0.801971
DP1808006891	cheek	FDT01184	58	2	15.6	37.3333	11	6.1	61.1167	19.3587	23.8197	3	0	10.1521	5.39098	51812	40702744	725	57828	25302663	585	0.301169	0.770286
DP1808006771	cheek	FDT01140	39	1	16.3	52.6667	21	5.52	63.8066	18.6323	20.0701	6	0	8.71536	3.03562	51591	43578941	758	50947	22799079	663	0.201322	0.741632
DP1808006834	cheek	FDT01165	27	1	12.5	64.3333	12	4.22	65.7591	18.9979	18.6983	6	0	9.32859	2.9703	51368	46094563	894	67130	35124408	639	0.24289	0.59011
DP1807004506	forehead	FDT01064	29	1	14	54.3333	188	4.97	67.6645	17.443	18.7911	7	0	21.1579	10.4489	51335	51043087	963	74493	38871429	651	0.426859	0.779271
DP1807004354	nose	FDT01008	41	2	NA	NA	NA	NA	66.5076	18.8578	19.0751	5	2	19.7738	3.52886	50976	41228836	742	59970	27595434	591	0.067886	0.426001
DP1808006641	forehead	FDT01096	56	1	12.2	42.6667	204	5.32	60.9655	18.9304	16.2749	3	0	10.9403	3.03315	50928	45096382	757	47889	22265799	741	0.180753	0.78971
DP1808006791	forehead	FDT01151	54	2	12.7	50.6667	38	5.69	74.0329	11.3465	18.6405	4	2	10.6571	3.84359	50750	50615105	1012	51516	20225496	615	0.432654	0.760611
DP1806001435	cheek	FDT0960	48	1	11.9	52.3333	192	4.93	63.7929	16.512	21.9668	3	0	14.2928	8.09989	50240	39549468	723	43014	20732166	627	0.384754	0.823946
DP1806001187	forehead	FDT0904	33	2	9.9	46.3333	337	4.21667	69.0951	17.3288	18.2945	6	1	11.2747	0.945883	50096	32266148	609	28750	8629506	438	0.10517	0.519684
DP1806001437	nose	FDT0961	63	1	NA	NA	NA	NA	68.2636	17.6268	18.7612	3	0	12.5613	2.90791	50070	34134869	643	23708	9663162	582	0.255461	0.64344
DP1806001263	nose	FDT0932	62	2	NA	NA	NA	NA	71.5291	13.8204	19.607	6	1	11.3473	7.69746	49619	46636185	967	60275	32298546	684	0.349653	0.826066
DP1807004481	nose	FDT01055	31	2	NA	NA	NA	NA	69.3269	16.4994	17.1719	3	2	15.9307	5.08306	48969	50101062	1023	69174	38512836	690	0.29106	0.696922
DP1806001365	nose	FDT0935	35	2	NA	NA	NA	NA	71.6832	13.7673	16.3652	7	2	13.217	6.93311	48751	36628262	670	40518	15586698	579	0.608785	0.826081
DP1808006792	cheek	FDT01151	54	2	13.2	48.6667	22	5.69	73.8455	14.6111	20.153	3	2	9.87342	5.44899	48687	44699124	903	47495	17706957	567	0.458923	0.797483
DP1806001402	cheek	FDT0948	48	1	16.1	53.3333	192	5.71667	68.4667	17.668	15.3042	6	0	10.1485	3.6498	48339	44607891	874	54814	27457695	711	0.264233	0.720431
DP1808006709	nose	FDT01119	57	2	NA	NA	NA	NA	66.5566	18.011	21.8172	9	0	11.2629	4.19326	48322	49384750	1007	57088	30087981	762	0.433757	0.79972
DP1808006793	nose	FDT01151	54	2	NA	NA	NA	NA	68.9238	14.6678	20.2206	4	2	9.40954	5.85883	47723	46907952	930	57573	29440677	705	0.509625	0.815728
DP1808006871	nose	FDT01177	40	2	NA	NA	NA	NA	66.7738	17.9124	20.8916	9	2	11.6392	6.56027	47607	43829689	796	53342	26757093	684	0.383174	0.735722
DP1808006670	nose	FDT01105	43	2	NA	NA	NA	NA	72.1465	15.0096	18.7958	3	0	10.5714	1.91726	47438	39497451	747	47532	21445815	648	0.265936	0.687113
DP1808006820	nose	FDT01160	36	2	NA	NA	NA	NA	64.6112	19.2597	24.2179	7	2	12.712	6.71577	47210	37196519	678	42628	18110931	609	0.554215	0.794201
DP1806001396	cheek	FDT0946	33	1	15	56.6667	95	5.17	72.0134	15.845	19.5978	6	1.5	10.7841	5.09989	47142	40243619	718	39158	18489495	699	0.346319	0.741349
DP1807004564	cheek	FDT01085	56	2	10	42.3333	4	5.49	76.052	12.0115	20.8511	3	0.05	17.0455	1.36749	46978	31651390	652	29590	5706084	219	0.0139419	0.164902
DP1807004472	cheek	FDT01051	41	2	12.1	40.3333	25	5.05	75.3019	14.1365	16.6854	8	0	14.9075	6.68136	46845	54896563	1260	75053	42995808	729	0.289271	0.74348
DP1806001475	forehead	FDT0976	57	2	8.6	51	350	5.34	74.5839	12.117	16.6152	6	0.71	16.9861	8.12654	46787	41461307	829	67078	33132942	600	0.0893457	0.786919
DP1807004346	cheek	FDT01005	53	1	24.4	64.3333	161	5.23	67.143	16.9963	16.8475	4	0	19.3387	4.38822	46740	40801254	856	49348	21078537	618	0.0538689	0.460081
DP1807004382	cheek	FDT01017	54	2	10.3	50.3333	145	5.64	71.997	15.7129	18.4881	7	1	13.3949	5.00607	46434	52224710	1200	61012	34543104	801	0.347075	0.797045
DP1808006826	nose	FDT01162	55	2	NA	NA	NA	NA	66.1797	19.2621	22.545	8	2	9.0444	5.31857	46160	44311587	932	56404	29392218	690	0.371419	0.708675
DP1808006864	cheek	FDT01175	37	2	15.6	47	22	5.7	74.3871	16.0584	16.6593	6	1	11.0606	0.426084	45988	28592852	600	18640	4420941	282	0.15477	0.38931
DP1807004291	nose	FDT0982	39	2	NA	NA	NA	NA	69.0677	17.6614	19.3483	9	2	19.4248	8.38952	45945	40115343	796	45354	19513359	648	0.521881	0.766654
DP1808006655	nose	FDT01100	54	2	NA	NA	NA	NA	67.8659	15.8075	19.4903	6	2	9.21827	1.58867	45759	40657031	743	42895	19301313	750	0.276894	0.677363
DP1807004312	nose	FDT0990	37	2	NA	NA	NA	NA	64.4594	18.7137	22.3243	9	2	25.9553	15.1421	45743	54592926	1354	63515	36448260	810	0.254142	0.79232
DP1808006659	forehead	FDT01102	59	1	16.9	56.6667	171	5.78	67.4736	15.7631	17.8009	7	0	9.52772	2.37154	45584	40811495	780	45597	22626390	735	0.338978	0.769721
DP1807004507	cheek	FDT01064	29	1	19.3	39.6667	79	5.88	69.4456	17.2251	16.4426	5	0	21.7683	4.38425	45222	42576372	897	62854	32225799	639	0.396371	0.711338
DP1806001469	forehead	FDT0973	25	1	12.3	60.6667	280	5.73	71.1366	12.9299	15.6077	8	2	14.182	6.67254	45197	37605823	781	59274	29115804	597	0.381385	0.669921
DP1806001241	forehead	FDT0924	40	2	12.3	49	152	4.74	73.49	13.6496	19.6162	9	2	10.8684	6.50143	44773	32024882	651	33526	15169074	606	0.538478	0.7969
DP1807004317	forehead	FDT0992	39	2	10.9	48	154	4.39	72.4154	15.7101	18.4194	5	2	15.6471	5.32658	44697	42779588	834	52894	25834011	690	0.0948178	0.796673
DP1807004441	nose	FDT01039	43	2	NA	NA	NA	NA	73.3887	13.3653	20.6796	3	2	18.8873	1.79759	44629	33757382	738	53139	22288113	549	0.0566351	0.34102
DP1808006862	nose	FDT01174	43	2	NA	NA	NA	NA	70.9522	15.525	19.9069	8	1	14.9877	10.0034	44620	35584208	742	47267	21762804	597	0.61086	0.838395
DP1807004492	cheek	FDT01059	29	1	15.1	62.3333	221	5.49	70.4941	16.4321	14.4563	8	2	16.5632	5.87194	44515	34259357	734	44544	18960297	564	0.216546	0.522859
DP1807004344	forehead	FDT01005	53	1	17.5	60.6667	164	4.76333	59.3727	18.5198	18.3035	3	0	16.2995	3.38992	44432	47853151	1052	55916	30675954	753	0.127416	0.799016
DP1807004394	cheek	FDT01021	56	2	5.8	30.3333	2	4.61333	75.0364	14.4023	18.3952	3	2	20.5556	3.039	44185	40757618	886	62470	32476299	633	0.0899868	0.580548
DP1807004380	forehead	FDT01017	54	2	10	37.6667	138	5.39	72.7614	14.7291	16.8859	8	1	17.213	5.17491	44111	50389409	1164	60548	34673862	780	0.242565	0.823634
DP1808006700	nose	FDT01116	42	2	NA	NA	NA	NA	69.6463	16.2002	19.8338	3	1	9.64327	1.20599	43575	35744491	734	40797	17729325	630	0.0972539	0.580443
DP1807004421	cheek	FDT01031	38	2	15.5	56.3333	38	5.27	81.6371	9.323	13.0535	5	2	19.8151	1.9521	43562	44861572	1102	70430	37166730	657	0.0615505	0.483476
DP1807004401	forehead	FDT01024	40	2	13.6	57.3333	128	5.72	73.675	10.9956	18.2326	3	1.5	13.831	4.52153	43392	51012795	1299	70528	40081347	729	0.175074	0.815586
DP1808006810	cheek	FDT01157	38	2	14.1	49	8	4.49	67.1694	19.771	21.305	6	0	8.14604	2.7613	43122	30175586	627	32699	11318718	534	0.398414	0.61126
DP1807004368	cheek	FDT01013	29	2	12.6	57	121	5.66	76.8296	14.3836	15.3054	9	2	18.9363	5.73917	43014	48653436	1230	58662	33343737	777	0.230462	0.791691
DP1808006733	nose	FDT01127	26	2	NA	NA	NA	NA	74.521	12.4004	17.3731	4	2	18.4713	2.3249	42963	36585039	839	55855	28733193	630	0.213986	0.51326
DP1808006703	nose	FDT01117	55	1	NA	NA	NA	NA	63.383	20.8737	24.2644	7	0	11.7555	3.72336	42801	46630857	1139	55657	31406577	762	0.331171	0.794764
DP1807004576	cheek	FDT01089	31	2	9.9	64.6667	105	5.29	73.9182	17.5297	14.6592	3	2	11.3188	1.43918	42415	36718722	792	48045	22969338	645	0.164609	0.674647
DP1808006664	nose	FDT01103	60	2	NA	NA	NA	NA	65.8765	18.3244	19.4743	5	1	8.91829	2.09764	41754	40383717	917	42481	19532214	666	0.243332	0.664855
DP1807004399	nose	FDT01023	57	1	NA	NA	NA	NA	61.2513	21.3706	21.1717	9	0	17.6786	7.6951	41563	43901976	1111	53520	29004420	750	0.399983	0.753077
DP1806001197	nose	FDT0907	53	2	NA	NA	NA	NA	70.6952	15.8955	18.2552	3	1	12.3486	0.926824	41483	27257451	608	18912	6255501	498	0.254956	0.493378
DP1807004497	forehead	FDT01061	38	2	12.8	38	82	5.09	72.8037	13.8731	18.1236	7	2	18.3603	4.6879	41439	38194584	897	56678	28616412	648	0.377562	0.698883
DP1807004358	cheek	FDT01009	46	2	10.6	55	62	4.92	74.9088	16.3421	14.7413	5	2	19.8627	6.72011	41140	43112587	1043	57639	31288596	696	0.287086	0.787259
DP1806001454	forehead	FDT0967	39	1	18.4	52.6667	150	4.36667	66.7042	14.9336	18.7191	4	1	14.9755	3.4526	40955	36614665	906	52224	26994672	642	0.202475	0.599098
DP1806001289	forehead	FDT0872	44	2	17.6	63	103	4.7	71.2973	14.2968	19.6496	7	2	10.0145	0.760842	40819	25920057	615	21312	4648728	252	0.0145725	0.190789
DP1807004566	forehead	FDT01086	58	2	16.1	43	131	5.03	69.9956	17.3801	18.173	9	2	12.8818	4.16611	40773	35781930	730	38040	17424150	717	0.335803	0.798788
DP1806001281	nose	FDT0869	26	2	NA	NA	NA	NA	65.9392	17.8435	21.0149	7	0	9.38446	5.14685	40754	34200709	771	47124	23225916	612	0.462368	0.738586
DP1808006883	nose	FDT01181	36	1	NA	NA	NA	NA	60.0788	23.6722	23.321	3	1	11.9061	8.93459	40511	40409834	1013	55008	29856024	678	0.402669	0.809626
DP1807004478	nose	FDT01054	47	2	NA	NA	NA	NA	66.8595	20.331	18.2867	3	2	10.0131	1.84601	40504	31696727	736	46271	20391027	567	0.239393	0.498945
DP1807004529	nose	FDT01072	37	2	NA	NA	NA	NA	66.6136	19.8528	20.622	3	2	18.4546	3.34683	40453	35283255	832	48162	22582482	633	0.28341	0.508651
DP1807004449	forehead	FDT01042	55	2	13.2	33	18	4.88	72.9213	12.0752	18.9246	4	0	14.6708	2.46505	40250	33592695	816	49185	23346195	600	0.0845576	0.432134
DP1808006819	cheek	FDT01160	36	2	13.3	47.3333	20	5.57	72.0697	16.5582	19.7543	5	2	9.47639	5.21903	40164	32827912	747	43837	20468037	603	0.549242	0.808348
DP1808006675	cheek	FDT01107	38	2	8.4	43.6667	10	4.26333	69.5542	19.5713	19.8594	4	0	11.9421	1.8935	39963	35986536	865	47358	23865216	675	0.117838	0.546854
DP1806001377	nose	FDT0939	39	1	NA	NA	NA	NA	63.2151	20.5237	19.5668	6	0	11.9094	5.17669	39617	51491001	1527	52993	29313147	891	0.247898	0.809545
DP1807004406	cheek	FDT01025	32	2	8.6	44.3333	78	4.72	75.0977	13.4397	16.9134	6	2	12.49	7.00403	39550	39060309	898	41680	22369605	783	0.402353	0.843288
DP1807004391	cheek	FDT01020	48	1	12.5	62.3333	147	5.38667	65.5233	17.5023	17.6386	5	2	16.802	5.42382	39467	48243242	1332	58877	33737316	783	0.260583	0.763784
DP1806001438	cheek	FDT0961	63	1	16.4	44.6667	119	5.56667	66.7854	17.265	19.0683	3	0	11.5446	1.99091	39418	27586798	666	27096	10168146	555	0.0899311	0.377083
DP1807004508	nose	FDT01064	29	1	NA	NA	NA	NA	62.7314	20.2685	21.3451	7	0	16.8437	9.77612	38587	40028132	1036	46107	22076130	699	0.387923	0.764493
DP1806001272	nose	FDT0864	61	2	NA	NA	NA	NA	69.093	15.3255	22.2266	6	2	14.6917	9.31373	38468	29149556	684	42333	18930231	564	0.536501	0.809025
DP1806001465	cheek	FDT0971	49	2	18	57.3333	142	5.4	71.1774	15.0817	18.1818	3	2	16.1941	2.78582	38412	27907304	692	47997	21163404	546	0.261465	0.582502
DP1806001183	cheek	FDT0902	45	1	10.9	39.6667	37	6.28333	71.7801	13.504	15.9514	7	1	13.5881	3.07477	37914	35048511	942	50647	26507679	648	0.233742	0.76551
DP1808006851	forehead	FDT01171	43	2	13.8	39.3333	15	5	74.4385	13.0241	20.0041	3	1	8.21352	1.36876	37824	29371811	745	46837	21747672	585	0.1029	0.475831
DP1808006653	forehead	FDT01100	54	2	12.1	50.3333	253	4.96	71.0445	13.8505	19.4358	3	2	9.30034	1.66153	37790	32864130	761	39995	18688293	642	0.323374	0.72894
DP1807004326	forehead	FDT0997	36	2	11.9	49	161	5.49	71.2682	12.8515	18.8917	5	1.5	31.6937	13.9353	37749	38803442	992	57337	29697135	651	0.142618	0.756458
DP1807004337	cheek	FDT01002	48	2	18.7	53	21	5.77	69.5716	19.4878	16.8039	8	2	16.4711	5.12605	37451	37458192	804	43135	21562545	756	0.197416	0.709892
DP1807004372	forehead	FDT01015	54	2	9.7	51.3333	66	4.96	69.9301	14.2343	19.3493	3	1	16.1632	6.53984	37435	42888042	1095	57428	31485708	705	0.073774	0.811749
DP1808006658	nose	FDT01101	48	1	NA	NA	NA	NA	60.7303	20.4317	20.3914	9	0	9.74812	3.19155	37258	37554378	1025	42757	22784730	765	0.444612	0.756176
DP1806001404	nose	FDT0949	27	2	NA	NA	NA	NA	76.1269	12.134	14.247	5	2	8.87388	2.63547	37223	28658404	652	28623	10946715	624	0.446605	0.656108
DP1806001448	forehead	FDT0965	29	2	12.3	46.3333	234	4.64	73.7716	13.3142	17.3178	7	2	14.8976	4.6509	37215	36580780	1007	41776	17842650	585	0.468171	0.667756
DP1806001229	forehead	FDT0920	55	2	13.9	42	54	5.08	72.2322	14.9568	17.3933	4	1	10.7823	1.27551	36916	24059495	609	17979	6187794	504	0.174849	0.400797
DP1806001394	forehead	FDT0946	33	1	11.9	56.6667	169	5.56	67.3766	17.3462	21.4509	8	1.5	10.24	5.79948	36560	32589175	733	32280	15367290	720	0.357917	0.757878
DP1807004470	forehead	FDT01051	41	2	25	44.3333	133	4.46	67.1567	16.6137	21.5519	7	0	13.7128	4.01422	36316	39658225	1161	56159	31528998	702	0.197727	0.687169
DP1808006809	forehead	FDT01157	38	2	19.8	50	46	4.37	68.1147	16.0372	20.2636	8	0	11.9562	7.84214	36184	28482029	692	29143	12974907	624	0.630028	0.809493
DP1808006912	forehead	FDT0865	64	2	11.4	48.3333	69	4.7	70.6106	12.6865	19.114	3	0	13.6175	3.06551	36017	27238018	732	29965	9409845	465	0.121707	0.409807
DP1806001246	cheek	FDT0925	55	2	11.3	41.3333	65	5.51	75.8463	12.2299	17.7536	4	1	11.4217	3.41732	35685	26964731	697	45839	21229071	558	0.131698	0.428233
DP1806001260	nose	FDT0930	27	2	NA	NA	NA	NA	68.286	17.2074	23.1112	8	2	14.1569	8.35725	35679	31973970	830	39668	20301645	678	0.281018	0.805203
DP1808006884	forehead	FDT01182	31	2	16.4	57.3333	30	5.4	76.7604	11.8726	15.4409	9	2	12.6027	8.87031	35631	31513733	834	41983	21053844	639	0.636182	0.823627
DP1807004334	cheek	FDT01001	50	2	15.5	50.3333	42	5.79	66.9853	19.8348	19.1876	4	1	30.3179	5.22177	35592	39551069	1191	53645	30089268	714	0.248559	0.69825
DP1806001242	nose	FDT0924	40	2	NA	NA	NA	NA	67.7597	17.6914	22.7346	9	2	11.4595	6.79743	34749	31622751	807	33185	17508600	753	0.389915	0.769649
DP1806001178	forehead	FDT0901	48	2	13.1	58	79	5.8	73.4414	12.8977	18.2235	5	2	12.0656	4.83979	34650	25661883	714	38256	16911903	567	0.141711	0.572035
DP1807004387	nose	FDT01019	51	2	NA	NA	NA	NA	67.3697	17.7007	20.8418	5	1	20.2776	2.23918	34336	28966000	803	43995	21470541	606	0.136008	0.461979
DP1806001251	nose	FDT0927	40	1	NA	NA	NA	NA	65.0945	17.7979	20.1963	8	0	11.8633	6.78541	33653	29819900	741	28494	14625930	771	0.421075	0.802613
DP1808006882	cheek	FDT01181	36	1	17.8	39.3333	33	5.3	65.7591	20.6114	19.462	3	1	11.6068	7.8133	33577	30746192	917	44105	22437720	642	0.387189	0.810733
DP1808006907	nose	FDT01190	43	1	NA	NA	NA	NA	67.9066	17.1595	22.1408	3	0	23.0174	10.4366	33244	36597281	1096	49194	28645743	714	0.312957	0.777079
DP1807004362	forehead	FDT01011	52	1	11.7	48	195	4.77	69.1696	13.3941	17.5318	5	0	19.541	6.12413	33085	36521881	1204	45674	26268954	741	0.157024	0.790691
DP1806001483	cheek	FDT0978	40	2	17.9	51	45	5.46	69.5141	17.7579	17.8872	5	1	19.2807	9.8731	33069	36703035	1136	51644	30271746	729	0.374553	0.826192
DP1807004577	nose	FDT01089	31	2	0	0	0	0	72.8942	14.8654	19.2998	5	2	10.6903	3.66965	32933	33621778	1030	41454	22159197	732	0.488843	0.789989
DP1807004355	cheek	FDT01008	41	2	14.1	58	55	4.74	72.6635	15.8722	17.1175	4	2	25.4412	3.85547	32759	33270404	974	44663	23546883	684	0.143512	0.547723
DP1806001360	cheek	FDT0899	42	2	17.5	52	70	5.09	75.2257	13.2315	21.3612	7	2	13.4381	2.0314	32643	27063536	801	42619	20568225	588	0.169483	0.399424
DP1808006739	nose	FDT01129	49	2	NA	NA	NA	NA	71.1471	15.0612	16.1558	4	2	10.3673	2.19192	32478	36863566	1222	44061	24541506	738	0.332759	0.557346
DP1808006627	cheek	FDT01090	52	2	8	44.6667	13	5.45	70.8439	18.3366	21.7538	3	1	9.91436	1.41574	32402	33203375	1089	48589	25756449	672	0.109911	0.688497
DP1808006812	forehead	FDT01158	46	1	18.3	56.6667	51	4.48667	60.6574	20.7084	17.9164	4	0	12.1519	7.92286	32347	36184541	1215	47073	27437535	726	0.464918	0.801166
DP1806001291	cheek	FDT0872	44	2	19.6	63	82	5.6	71.0183	15.1752	18.1198	7	2	8.04551	0.701199	31909	19627916	592	17604	4619349	348	0.0591429	0.228019
DP1808006642	cheek	FDT01096	56	1	13.9	62.6667	140	5.76	63.2265	16.5623	18.6323	4	0	9.91438	3.33206	31584	33574321	1111	42137	23115585	738	0.482154	0.787794
DP1807004407	forehead	FDT01026	60	2	11.4	50	69	5.83	70.9406	13.9798	19.3059	3	2	14.4662	4.51427	31436	28593143	915	46725	23644812	618	0.339524	0.776608
DP1807004320	forehead	FDT0993	46	2	10.1	45.3333	73	4.63	72.2026	12.1762	17.4483	5	2	21.2951	4.44583	31261	39175942	1515	48324	29463444	786	0.189289	0.624295
DP1806001467	nose	FDT0972	58	2	NA	NA	NA	NA	69.7328	15.3695	19.4778	4	2	13.7533	5.61109	31175	26079417	788	38007	18703890	603	0.434667	0.716843
DP1806001395	nose	FDT0946	33	1	NA	NA	NA	NA	62.8452	21.402	22.8645	8	1.5	8.5456	3.25162	30175	30478847	982	31487	16871967	855	0.310002	0.717143
DP1807004517	nose	FDT01068	59	2	NA	NA	NA	NA	68.2681	16.5818	22.065	4	1	20.4297	3.94479	29902	29569353	983	40561	19466301	624	0.298015	0.592203
DP1808006648	cheek	FDT01098	60	2	10.3	48.6667	9	6.06	72.7463	13.2511	21.1274	3	2	9.41105	2.21707	29873	34533163	1372	45442	25714224	750	0.250315	0.766099
DP1806001374	nose	FDT0938	40	2	NA	NA	NA	NA	66.0467	18.3405	16.3442	9	0	13.1305	9.45144	29833	38671501	1504	50337	30785952	789	0.326376	0.789807
DP1806001349	forehead	FDT0896	61	2	9.7	28.6667	37	5.52	80.345	7.6956	12.4924	3	1	16.7086	2.47462	29782	22359143	724	36518	16783515	570	0.178082	0.516241
DP1807004498	cheek	FDT01061	38	2	10.7	43	2	4.99	72.5654	17.4403	19.4293	6	2	18.864	2.81364	29606	25447287	831	38840	18730617	615	0.309387	0.622803
DP1808006802	nose	FDT01154	52	2	NA	NA	NA	NA	62.0349	22.622	25.225	3	0	8.03261	3.62648	29452	30795625	1087	40429	22944210	735	0.312825	0.748074
DP1806001359	nose	FDT0899	42	2	NA	NA	NA	NA	70.8344	15.556	21.491	9	2	11.4015	6.9721	29149	24989089	802	33355	16273860	624	0.613641	0.821017
DP1807004359	forehead	FDT01010	51	2	13.1	55	187	5.22	69.3379	16.059	20.3703	7	2	19.7974	5.04967	28249	31888493	1174	40851	23404692	738	0.119382	0.825428
DP1806001414	cheek	FDT0952	29	2	14.4	45	8	5.81	73.8808	15.1148	17.4826	5	2	11.5789	3.34955	28124	29651886	1017	37160	20449779	708	0.348299	0.695279
DP1806001457	forehead	FDT0968	34	2	14.2	47.6667	308	4.91	65.664	18.7903	20.0241	8	2	18.0851	5.18462	28071	23105578	785	37883	18463749	588	0.462931	0.695734
DP1807004357	nose	FDT01009	46	2	NA	NA	NA	NA	68.7859	18.514	16.5701	6	2	17.6752	3.73808	28070	33342736	1389	43195	24526290	753	0.105249	0.764475
DP1807004418	cheek	FDT01030	43	2	8.2	54.6667	2	5.55	72.7513	16.1545	20.9774	3	1	18.4319	5.79992	28065	35878733	1536	47958	28956654	762	0.321301	0.819385
DP1807004416	forehead	FDT01030	43	2	10.8	54.6667	78	5.22	71.1554	14.0247	19.7515	4	1	16.4807	2.56525	27769	25369540	868	37119	18727890	627	0.296037	0.59514
DP1806001268	forehead	FDT0934	34	1	11.4	40.3333	175	5.14667	69.9322	16.1058	17.7555	3	0	13.3448	5.83394	27393	22055928	749	27319	12784056	609	0.232584	0.678531
DP1807004395	forehead	FDT01022	55	2	11.5	54	140	4.47	69.3673	15.6456	18.5487	3	1	15.1116	4.56714	27114	33339577	1405	40970	24296829	804	0.0828748	0.748047
DP1807004305	forehead	FDT0988	48	2	13	50	119	4.95	67.9888	16.4509	18.3829	8	1	36.3702	17.7354	27010	34205078	1406	43718	25576578	774	0.242581	0.814958
DP1806001456	cheek	FDT0967	39	1	14	50	60	4.53	64.1207	18.6421	20.8945	4	1	13.0898	2.43546	27010	22047537	806	32863	16405884	609	0.189295	0.543458
DP1806001244	forehead	FDT0925	55	2	14.2	42.6667	208	4.81	74.202	11.7633	15.9062	3	1	14.1866	2.17934	26932	20115734	718	33007	15243084	564	0.0992523	0.3733
DP1807004455	forehead	FDT01045	27	2	18.2	51	525	4.79667	73.9731	12.4539	17.1295	6	1	17.4181	3.36966	26927	25164094	893	34520	18232686	651	0.322171	0.627699
DP1808006843	cheek	FDT01168	59	1	14.8	45.6667	60	5.10667	69.0622	18.2289	22.1196	5	0	12.939	3.91391	26884	28099577	1117	38876	20097783	675	0.18009	0.621541
DP1808006626	forehead	FDT01090	52	2	9.8	51	251	5.81667	69.3858	18.9988	18.6015	3	1	10.9726	1.33679	26808	25473779	928	34933	18146832	666	0.0926528	0.67777
DP1806001409	forehead	FDT0951	42	1	14	45	96	4.3	68.4477	11.5828	17.277	4	1	15.5725	9.84034	26743	23487310	860	34243	16986381	612	0.0668879	0.204193
DP1806001384	cheek	FDT0941	41	2	8.5	42	3	5.97	76.6699	12.9347	17.0645	3	2	17.2542	1.49631	24281	24619201	780	32748	13819024	603	0.137293	0.417697
DP1807004487	nose	FDT01057	40	2	NA	NA	NA	NA	62.8311	20.3628	15.3364	7	2	17.4903	3.81087	26738	31599965	1295	42293	24841683	738	0.258962	0.612948
DP1808006637	nose	FDT01093	32	2	NA	NA	NA	NA	72.9625	14.9371	17.4858	9	1	10.1714	4.22932	26713	28073621	1106	36200	19627806	726	0.420058	0.798812
DP1808006639	cheek	FDT01094	54	2	9.1	40.3333	7	5.7	74.1014	13.9197	20.8556	5	0.36	12.1852	4.92111	26468	30782245	1278	44439	25315863	711	0.406905	0.831576
DP1808006678	cheek	FDT01108	49	2	13.3	50.6667	62	4.68	70.0567	16.5333	16.8885	4	0	12.7119	2.31387	26234	26206387	1067	33095	18415848	732	0.22314	0.724986
DP1806001278	nose	FDT0868	61	2	NA	NA	NA	NA	69.2429	15.8813	17.2377	6	2	15.9191	9.96995	26162	27924068	1159	33995	19171167	759	0.383333	0.712677
DP1806001257	nose	FDT0929	59	2	NA	NA	NA	NA	65.5567	16.7028	23.0947	3	1	13.7337	7.37391	25773	20448346	772	30952	15459792	603	0.341014	0.804256
DP1806001264	cheek	FDT0932	62	2	8.9	42	2	4.53333	73.9211	12.9906	18.596	3	1	11.243	4.53025	25408	21427472	833	32125	15956580	618	0.198875	0.835907
DP1806001192	cheek	FDT0905	39	2	8.6	50.6667	124	5.81	68.9017	18.6489	18.8707	5	1	8.99451	0.998569	25323	16652987	616	15747	6258483	537	0.170205	0.677489
DP1807004385	cheek	FDT01018	33	2	13.3	49.3333	28	5.5	76.57	14.1434	17.5003	7	2	14.8207	4.97677	25163	28868641	1370	33577	18761790	804	0.394389	0.800689
DP1807004389	forehead	FDT01020	48	1	11.6	58.3333	263	5.2	62.4653	16.6463	19.0832	7	2	18.1342	5.01522	24920	32464726	1534	42866	25233963	765	0.13714	0.77298
DP1807004408	nose	FDT01026	60	2	NA	NA	NA	NA	68.9513	16.3783	20.8968	6	2	15.5123	2.54328	24900	24088722	999	38329	20038734	642	0.302541	0.722518
DP1806001217	forehead	FDT0916	31	2	12.8	47	32	4.84	72.5371	13.3132	22.2119	3	1	15.7185	4.43538	24891	23198712	812	37819	20148951	615	0.138872	0.427826
DP1808006844	nose	FDT01168	59	1	NA	NA	NA	NA	69.1456	18.1944	22.63	7	0	12.5058	2.15708	24832	26471385	1146	37469	21390990	702	0.259784	0.617865
DP1806001449	nose	FDT0965	29	2	NA	NA	NA	NA	67.0682	17.0515	18.0425	5	2	14.7613	5.12018	24707	22572042	813	31191	16187295	630	0.291034	0.718394
DP1808006667	nose	FDT01104	51	2	NA	NA	NA	NA	67.4815	16.1397	21.9293	3	2	8.60393	1.5488	24564	28197161	1309	35318	20444295	768	0.256355	0.747816
DP1807004315	nose	FDT0991	39	2	NA	NA	NA	NA	71.7915	16.3578	21.3919	5	2	25.0951	4.6028	24437	26226257	1010	35710	19422018	690	0.16175	0.60965
DP1808006644	forehead	FDT01097	36	2	14	47	53	4.75	71.8656	14.3515	16.0449	5	2	9.38809	3.1488	24405	31614802	1709	41286	24451008	780	0.298776	0.784614
DP1808006647	forehead	FDT01098	60	2	10.8	50.3333	225	5.76	68.2737	14.6003	22.1884	4	2	8.76102	2.72306	24370	27760677	1209	37830	21190989	723	0.28597	0.782378
DP1806001196	forehead	FDT0907	53	2	13.9	49.3333	91	4.74	70.1766	14.6191	18.1132	3	1	11.135	0.732324	24204	15666674	609	15878	6144867	534	0.0675543	0.529376
DP1808006634	nose	FDT01092	55	2	NA	NA	NA	NA	67.4587	15.2276	21.2308	3	0	15.1186	4.64041	23946	33288479	1724	42815	27051405	810	0.224221	0.788006
DP1807004489	cheek	FDT01058	49	2	10.3	46.6667	42	5.34	64.6649	19.6791	22.828	5	2	19.6668	4.09409	23772	19019024	790	20058	5905104	417	0.0615124	0.322748
DP1807004474	cheek	FDT01052	59	2	11.3	49.3333	6	5.7	67.0141	21.9229	23.104	3	2	14.0165	1.66933	23753	20845062	848	33170	16569036	612	0.12813	0.417683
DP1806001254	nose	FDT0928	48	2	NA	NA	NA	NA	64.1059	22.6595	20.3972	3	1	10.5638	4.91095	23708	20570619	809	22763	12415293	702	0.426953	0.786141
DP1808006646	nose	FDT01097	36	2	NA	NA	NA	NA	66.5472	17.1574	20.0803	6	2	10.8299	5.15435	23685	35421678	2109	43257	28008831	855	0.41525	0.828205
DP1806001202	forehead	FDT0910	34	2	9.6	58.3333	63	4.49	76.3787	14.5734	16.188	4	1	10.4943	1.43652	23530	17424134	673	19559	8815389	594	0.313914	0.718339
DP1807004466	cheek	FDT01049	30	2	12.9	44.3333	62	4.53	76.6459	13.681	15.9724	3	2	21.131	2.09395	23482	22039060	885	32806	16057293	624	0.231945	0.509349
DP1808006640	nose	FDT01094	54	2	NA	NA	NA	NA	70.1114	14.8163	19.7869	7	0.36	11.5701	5.53805	23338	35421391	2239	45523	29224443	834	0.385678	0.82665
DP1808006668	forehead	FDT01105	43	2	11.7	43.3333	21	5.6	73.8386	13.9783	16.9183	3	0	10.8744	1.8278	22942	20588615	813	26648	12733929	666	0.248594	0.748897
DP1806001387	cheek	FDT0942	34	1	11.2	43.6667	56	5	70.3239	17.7173	17.0162	3	0	8.20792	1.76909	22941	17319118	719	20869	7805430	552	0.0389288	0.390473
DP1806001421	forehead	FDT0956	53	2	17.2	50	149	4.15	72.5877	14.3466	16.6343	7	1	7.51899	2.55708	22798	25925538	1262	31597	18093726	759	0.404879	0.72398
DP1807004306	nose	FDT0988	48	2	NA	NA	NA	NA	61.0311	20.6946	20.8314	8	1	35.851	10.7146	22541	31957345	2244	38268	24541830	852	0.317137	0.750628
DP1808006651	cheek	FDT01099	29	2	16.9	44.3333	19	6.2	77.5699	12.9922	14.3789	7	3	11.2564	1.47468	22402	23753213	1067	34892	18951282	678	0.185829	0.705475
DP1807004293	forehead	FDT0983	51	2	12	42.6667	126	4.69	70.2269	17.6882	16.6986	7	2	22.9443	3.74393	22158	24860741	1197	31742	18846660	750	0.165224	0.586206
DP1808006645	cheek	FDT01097	36	2	8.9	45.3333	28	4.97667	73.2514	16.3452	18.5338	6	2	11.3302	5.70926	22039	30205088	1814	39611	24474924	789	0.326768	0.829416
DP1806001410	nose	FDT0951	42	1	NA	NA	NA	NA	66.6427	16.0146	19.4316	6	1	9.8588	5.07598	21793	27884681	1614	33773	21027720	822	0.288248	0.711693
DP1808006845	forehead	FDT01169	36	2	14.5	44.6667	27	5.16667	74.0505	11.9596	16.2473	6	2	11.9889	1.16603	21586	17473001	796	26850	13003887	597	0.10402	0.36756
DP1806001422	nose	FDT0956	53	2	NA	NA	NA	NA	67.5066	17.0876	17.864	9	1	6.73733	4.86031	20710	28958380	1879	33788	21290493	852	0.412415	0.812696
DP1808006835	nose	FDT01165	27	1	NA	NA	NA	NA	60.2526	21.1809	20.9196	7	0	9.93812	6.17338	20529	27077347	1644	35009	22074171	789	0.269716	0.778084
DP1806001481	forehead	FDT0978	40	2	17.2	50.6667	112	5.1	68.0529	17.1434	18.2963	4	1	17.381	6.5051	20263	20152567	1047	28433	16109715	693	0.366898	0.823323
DP1808006811	nose	FDT01157	38	2	0	0	0	0	64.1417	19.118	23.1656	8	0	7.79549	4.39325	20261	19028147	856	22111	11653698	717	0.481692	0.698086
DP1806001459	cheek	FDT0968	34	2	19.2	48.3333	69	5.3	72.082	18.1204	17.4448	6	2	18.8589	3.75448	20099	16009681	733	24363	11424339	579	0.355507	0.598228
DP1806001193	forehead	FDT0906	43	2	13.2	54.6667	38	4.94	74.3287	12.3279	20.2917	3	1	13.8116	1.88227	19857	14590231	688	18853	8639418	576	0.220618	0.702966
DP1807004468	nose	FDT01050	32	2	NA	NA	NA	NA	75.6388	11.4429	20.9586	6	2	18.4746	1.49771	19846	18556863	959	29285	14649495	621	0.0563566	0.346534
DP1806001413	nose	FDT0952	29	2	NA	NA	NA	NA	67.0775	15.8836	21.7251	9	2	10.5106	6.40316	19804	25724787	1800	29200	18149481	855	0.249614	0.782355
DP1806001462	cheek	FDT0969	47	2	8.4	50.6667	21	4.23	73.4106	13.8883	19.4141	3	0.14	14.6328	2.01196	19694	14610320	729	20727	8793951	552	0.104053	0.385673
DP1808006649	nose	FDT01098	60	2	NA	NA	NA	NA	72.0103	14.2687	20.4711	5	2	10.5498	4.19415	19441	29720039	2080	37807	24650496	837	0.34473	0.817594
DP1806001473	nose	FDT0975	45	2	NA	NA	NA	NA	69.2396	16.5898	19.2322	7	1.5	13.0731	5.45456	19219	24979947	1559	31645	19896285	801	0.334243	0.76644
DP1806001472	forehead	FDT0975	45	2	11.5	48	159	5.10667	68.9061	14.812	19.0576	8	1.5	16.215	6.70433	19030	19055559	966	26813	15021258	672	0.151157	0.752795
DP1806001482	nose	FDT0978	40	2	NA	NA	NA	NA	63.8228	20.2445	19.6817	7	1	13.4319	6.89237	19007	26621127	1783	34045	22057722	816	0.347201	0.797091
DP1808006635	forehead	FDT01093	32	2	11.2	57	133	5.58	74.3287	14.0979	16.5205	8	1	11.7731	5.3769	18964	20692104	1137	26112	14631267	741	0.570526	0.814874
DP1806001468	cheek	FDT0972	58	2	12	49	12	5.63	75.835	14.6129	17.2715	3	2	18.4339	2.14655	18948	13459500	692	21138	9206385	552	0.0457599	0.24017
DP1807004364	nose	FDT01012	41	2	NA	NA	NA	NA	67.8659	17.6513	17.7497	8	2	24.8794	2.23281	18612	22774404	1464	29498	17718672	771	0.129995	0.502203
DP1808006628	nose	FDT01090	52	2	NA	NA	NA	NA	67.1808	18.8902	22.5684	5	1	8.40106	3.50167	18317	27047298	2239	31795	20468016	879	0.30294	0.777033
DP1806001478	forehead	FDT0977	45	2	10.6	45	169	5.6	73.8985	12.1447	19.7681	4	2	12.0191	4.6625	18175	19196701	992	27682	15407772	675	0.0795047	0.791179
DP1808006888	cheek	FDT01183	27	2	11.2	43.3333	17	5	72.1434	16.8574	19.2846	3	2	10.2518	1.28699	18118	13559717	735	22552	11051373	591	0.114949	0.387534
DP1807004479	forehead	FDT01055	31	2	20.9	35	72	5.39	70.7955	13.9763	16.4026	3	2	15.6949	1.35449	17928	14013259	759	23013	10722327	582	0.0992316	0.352167
DP1808006654	cheek	FDT01100	54	2	9.9	41.6667	7	5.36	73.4146	14.6143	21.4259	4	2	8.5017	0.827098	17390	16616151	878	20580	10391355	693	0.0978905	0.643627
DP1808006650	forehead	FDT01099	29	2	11.8	44	67	6.34667	74.4288	13.2325	15.9035	8	3	13.0951	2.71224	17287	22323385	1486	30345	18451566	774	0.439251	0.810103
DP1808006669	cheek	FDT01105	43	2	11.2	48	28	5.6	72.7241	16.3548	17.6838	3	0	8.56514	2.24306	17257	18888815	1168	27193	15030846	696	0.290951	0.769485
DP1808006846	cheek	FDT01169	36	2	17.1	54.6667	2	5.07	75.1608	15.6712	14.0038	5	2	14.1554	1.07855	16911	13482341	782	20668	9914922	585	0.128457	0.412774
DP1806001324	cheek	FDT0887	60	2	11	56.6667	999	4.81667	74.0212	15.6989	17.9703	4	2	16.9331	3.69097	16871	12727927	705	21351	9683640	558	0.219951	0.508326
DP1807004313	cheek	FDT0990	37	2	9.7	51.6667	12	5.67	73.8484	16.775	16.6663	6	2	23.8173	3.10775	16868	21382138	1432	29817	17286114	741	0.103048	0.583972
DP1806001234	cheek	FDT0921	23	1	15.5	40.6667	53	5.88	74.2235	14.948	14.068	6	0	12.8494	2.03988	16825	16982414	1060	22340	12269403	696	0.270842	0.623514
DP1808006798	cheek	FDT01153	60	2	13.7	41.3333	7	5.73	69.0326	20.0275	17.5527	3	0	10.9809	1.45476	16771	14670922	871	23387	11440575	612	0.220201	0.554704
DP1807004410	forehead	FDT01028	34	2	10.1	45	178	5.41	73.928	12.5084	17.9539	3	1.5	19.3946	0.999458	16237	12352022	743	19093	8293743	555	0.0492723	0.310861
DP1807004473	forehead	FDT01052	59	2	10.4	47.6667	31	5.29667	71.6729	16.123	20.8321	3	2	13.3166	1.2069	16219	12704669	761	20054	9153012	570	0.0548205	0.287056
DP1807004446	forehead	FDT01041	45	2	16.2	52.6667	128	5.58	68.3831	14.6315	21.9813	9	2	14.2617	2.28037	16216	14420745	850	20338	10387083	624	0.135112	0.449407
DP1807004307	cheek	FDT0988	48	2	13.3	52	58	5.5	68.8146	16.638	19.4559	8	1	44.3896	6.63861	16175	24212304	2399	27866	18029472	876	0.231189	0.650534
DP1808006817	nose	FDT01159	25	2	NA	NA	NA	NA	69.5586	16.5429	21.3244	6	2	11.8551	2.37384	16097	16086228	950	22647	12418902	669	0.345853	0.589441
DP1806001248	nose	FDT0926	48	2	NA	NA	NA	NA	65.4946	17.9744	21.3254	4	2	15.9936	3.34954	15922	19071191	1442	22943	14295624	795	0.313057	0.653388
DP1806001266	nose	FDT0933	61	2	NA	NA	NA	NA	66.6345	17.0937	21.7144	5	1	14.3159	10.6958	14910	20319231	1341	23510	14510249	781	0.0777223	0.407768
DP1807004556	nose	FDT01081	51	2	NA	NA	NA	NA	62.8669	20.0968	21.6051	4	1	20.2362	2.28842	15777	20243850	1593	23878	14988303	840	0.1973	0.557648
DP1806001471	cheek	FDT0973	25	1	15.9	60	208	5.72	75.7078	12.4467	14.1167	8	2	13.4165	4.78009	15772	14174211	817	18072	9311919	648	0.503489	0.746523
DP1806001474	cheek	FDT0975	45	2	8.9	45.3333	33	5.43667	70.4707	16.3847	18.5825	6	1.5	10.3148	2.00192	15755	17529066	1218	23436	13843287	735	0.165296	0.652978
DP1806001284	nose	FDT0870	27	2	NA	NA	NA	NA	65.7674	19.5872	20.6198	10	0	8.6358	4.77787	15712	17428337	1221	20169	11405856	783	0.363231	0.754235
DP1806001194	nose	FDT0906	43	2	NA	NA	NA	NA	75.1751	12.7819	18.5419	4	1	9.88659	2.92041	15550	12465859	751	15758	7684773	609	0.43461	0.727987
DP1808006896	forehead	FDT01187	38	2	11.9	39.3333	21	4.6	77.4946	11.1791	14.3771	3	2	15.732	4.40031	15419	11588565	726	15434	5687274	525	0.0522497	0.444165
DP1806001433	forehead	FDT0960	48	1	17	44.3333	171	4.52333	61.5006	17.1381	19.1741	3	0	14.5976	3.09766	15169	13504411	882	18101	9944049	672	0.223864	0.596037
DP1807004509	forehead	FDT01065	44	2	13	37.6667	412	4.91	65.912	15.453	18.3187	3	2	20.4618	5.63462	15008	11064349	704	17277	7874247	558	0.122083	0.378856
DP1806001338	nose	FDT0892	31	2	NA	NA	NA	NA	69.3324	17.5312	23.9487	5	2	17.0891	1.86072	15007	12051228	764	19626	9159465	573	0.172992	0.424501
DP1806001428	nose	FDT0958	36	2	NA	NA	NA	NA	63.7142	18.684	20.1148	9	2	11.7196	7.81998	14668	12248619	750	18100	9297192	600	0.41838	0.780354
DP1807004452	forehead	FDT01044	32	2	11.6	44.6667	178	4.58	67.8343	15.7631	16.4565	3	0	17.0201	3.82013	14350	17984707	1510	18864	12271773	873	0.180736	0.629144
DP1807004467	forehead	FDT01050	32	2	13.9	40.6667	14	8.91	78.305	9.0692	19.7312	3	2	16.7603	1.18318	14309	11294207	741	17026	7359303	558	0.033335	0.411481
DP1806001455	nose	FDT0967	39	1	NA	NA	NA	NA	61.9552	20.9842	20.3548	5	1	12.8915	1.17732	14274	13854075	1034	19270	10603746	678	0.198683	0.527518
DP1808006841	nose	FDT01167	47	1	NA	NA	NA	NA	59.9359	21.7361	23.1764	3	0	11.582	1.57934	14191	15810691	1262	19280	11475405	780	0.130055	0.380908
DP1807004414	nose	FDT01029	46	2	NA	NA	NA	NA	71.6346	14.7657	17.3429	7	2	13.894	1.9886	14072	13787239	966	19057	9596523	660	0.254546	0.473734
DP1808006847	nose	FDT01169	36	2	NA	NA	NA	NA	65.4886	16.9477	19.2938	7	2	11.8693	1.41123	14033	13622370	952	19504	10377549	651	0.251038	0.524608
DP1806001429	cheek	FDT0958	36	2	28.9	31.3333	88	5.62667	69.9042	18.7915	14.6829	9	2	15.4775	2.04855	13834	11243225	799	17571	8777607	606	0.184666	0.434338
DP1806001436	forehead	FDT0961	63	1	19.9	44	197	5	69.803	14.0317	16.9638	4	0	13.0391	3.50629	13781	14764296	1211	17555	10868046	795	0.18264	0.573805
DP1808006731	forehead	FDT01127	26	2	10.5	46	65	5.04	76.62	12.4858	17.1457	5	2	18.3392	4.13222	13768	11230220	758	17674	8630052	585	0.305056	0.513914
DP1806001206	nose	FDT0911	58	2	NA	NA	NA	NA	72.7634	13.921	17.2147	6	2	12.51	2.45266	13598	14247072	1175	16697	9849906	768	0.351746	0.732956
DP1807004383	forehead	FDT01018	33	2	11.5	55	117	5.61	71.8512	14.3879	21.4627	8	2	12.2598	4.2225	13520	19575837	4156	21969	13794171	903	0.193662	0.80505
DP1806001195	cheek	FDT0906	43	2	10.2	48	5	5.30333	74.6535	13.0865	21.0509	3	1	9.78961	1.5691	13478	11610331	884	18655	9169167	606	0.240091	0.807575
DP1808006769	nose	FDT01139	38	2	NA	NA	NA	NA	73.4285	13.3475	15.3409	6	2	17.6423	11.7763	13425	18936939	1757	22862	13069239	795	0.385515	0.810746
DP1808006652	nose	FDT01099	29	2	NA	NA	NA	NA	75.8303	12.8642	15.0548	5	3	8.88268	1.65048	13320	16271822	1421	23396	13557690	720	0.353936	0.755631
DP1806001205	forehead	FDT0911	58	2	12.9	51	56	5.3	73.0306	12.0128	16.1107	7	2	11.2898	1.30227	13258	10638995	759	12591	6152943	636	0.13128	0.704435
DP1806001208	forehead	FDT0912	55	2	12.2	42.3333	36	6.53333	74.4347	13.5359	19.8187	3	1	14.1504	1.15107	13162	9229724	655	16413	7263897	531	0.0589484	0.557653
DP1806001480	cheek	FDT0977	45	2	14.1	50.3333	62	5.84	73.928	14.9523	19.1506	3	2	12.9876	5.60179	13023	11897604	835	18773	9779775	615	0.0591448	0.696882
DP1806001479	nose	FDT0977	45	2	NA	NA	NA	NA	70.5132	14.9653	19.2989	6	2	11.8514	5.6284	12957	18321765	1883	22811	14825349	840	0.279084	0.793121
DP1807004561	cheek	FDT01083	54	2	11.2	45	50	5.5	71.7637	15.2256	19.1305	5	1	19.4155	3.58598	12786	8959546	667	10936	3478110	462	0.0605664	0.285484
DP1806001476	nose	FDT0976	57	2	NA	NA	NA	NA	69.987	15.9314	19.2812	6	0.71	19.0174	4.1798	12694	18802369	1957	23049	15250923	855	0.208125	0.693177
DP1807004547	nose	FDT01078	43	2	NA	NA	NA	NA	71.4056	13.973	18.6516	5	1	16.4448	1.58197	12493	10804111	822	16868	8150322	603	0.138581	0.453853
DP1807004469	cheek	FDT01050	32	2	17.1	42.3333	5	8.88	79.7503	10.6676	18.0789	3	2	14.4705	6.54519	12207	13777234	1184	18669	10784256	723	0.542306	0.800176
DP1807004405	nose	FDT01025	32	2	NA	NA	NA	NA	67.1326	17.0128	15.2617	8	2	19.4697	1.00846	12027	11211658	977	14339	7599594	666	0.0942068	0.390251
DP1807004447	nose	FDT01041	45	2	NA	NA	NA	NA	65.4336	17.9519	23.1007	8	2	15.8061	1.50806	11908	11195548	960	15164	8044728	669	0.0814475	0.35111
DP1806001461	nose	FDT0969	47	2	NA	NA	NA	NA	70.5683	14.0867	20.5777	4	0.14	11.9839	1.75917	11906	12504872	1154	16157	9385905	729	0.268662	0.605055
DP1806001416	nose	FDT0953	42	2	NA	NA	NA	NA	67.4724	18.4786	21.1725	5	2	13.9479	1.63147	11778	14033086	1386	19548	11283966	735	0.245929	0.524915
DP1806001417	cheek	FDT0953	42	2	11	58.3333	112	5.33333	72.3178	17.3249	14.9994	4	2	11.4786	0.00258403	10391	13012451	1204	18910	10249858	713	0.0994216	0.380944
DP1806001443	nose	FDT0963	45	2	NA	NA	NA	NA	63.8327	22.2715	18.3873	6	2	11.7195	6.00445	11558	14134566	1393	18192	11362743	774	0.412026	0.717273
DP1808006849	cheek	FDT01170	43	2	11.1	53	476	5.76667	68.7605	17.1915	19.5871	7	2	11.092	1.31423	11328	11178688	966	16668	8851032	645	0.308363	0.561918
DP1806001204	cheek	FDT0910	34	2	9.2	54.3333	18	4.68	74.5491	17.8769	17.7222	3	1	11.4832	1.17991	10476	10170886	1005	15332	8307630	648	0.234712	0.728952
DP1807004448	cheek	FDT01041	45	2	16.7	45.3333	69	5.65	71.0309	14.3965	20.8619	8	2	16.4643	1.53411	10454	12538122	1458	15276	9269616	795	0.120834	0.419531
DP1806001233	nose	FDT0921	23	1	NA	NA	NA	NA	70.7343	15.8617	17.3501	7	0	17.9409	2.20986	10387	13863467	1684	16274	10415301	834	0.280036	0.578876
DP1808006833	forehead	FDT01165	27	1	18.2	61	45	4.54667	66.2866	14.488	18.7298	6	0	13.1536	5.67858	10364	9273894	914	14043	7008738	624	0.356344	0.59504
DP1806001198	cheek	FDT0907	53	2	9.4	48	12	5.51667	70.7427	18.0228	20.8457	3	1	10.0064	0.757359	10049	7508442	711	12598	6027483	567	0.0864371	0.64715
DP1806001477	cheek	FDT0976	57	2	8.1	49.6667	15	5.39667	76.79	12.3475	17.107	5	0.71	15.4523	1.31385	9703	9987634	1102	15067	8235108	678	0.12395	0.521921
DP1806001464	nose	FDT0971	49	2	NA	NA	NA	NA	70.0664	16.3071	15.8073	3	2	15.2671	2.16972	9495	7457818	719	11863	5507589	561	0.406073	0.626117
DP1807004404	forehead	FDT01025	32	2	9.5	43.3333	209	4.81	75.883	12.147	14.1837	3	2	15.7808	1.00276	8893	10452475	1354	11517	7244391	828	0.111133	0.488497
DP1807004442	cheek	FDT01039	43	2	10.3	50.3333	9	5.41	73.2464	17.7191	17.6743	3	2	19.3376	1.52419	8500	8961864	1019	11617	5989182	669	0.166222	0.370649
DP1806001460	forehead	FDT0969	47	2	11.8	50.6667	102	4.26	74.0417	9.8316	15.8884	4	0.14	15.0285	3.09209	8178	6237905	746	8857	4378872	603	0.070975	0.313411
DP1808006848	forehead	FDT01170	43	2	11.5	46.3333	159	5.73333	63.7592	17.422	19.86	6	2	11.1216	1.86639	8160	9167496	1151	12986	7222095	681	0.393951	0.619064
DP1807004544	nose	FDT01077	45	1	NA	NA	NA	NA	64.5096	17.4925	17.5959	3	0	18.6391	2.14672	7792	6270672	798	8816	4319964	609	0.0546511	0.31198
DP1807004475	nose	FDT01052	59	2	NA	NA	NA	NA	64.7112	19.9137	24.9928	5	2	15.2694	0.984286	7740	6866027	893	10385	5052915	612	0.0840161	0.273629
DP1806001210	cheek	FDT0912	55	2	12	49	13	6.51	72.6847	15.9513	21.0695	3	1	11.4318	0.76926	7361	5160317	665	8924	3897708	534	0.0512312	0.676034
DP1806001425	nose	FDT0957	48	2	NA	NA	NA	NA	67.8863	20.0792	20.0316	6	0	14.2111	3.80062	7109	5601055	750	7982	4140636	612	0.165327	0.383684
DP1806001207	cheek	FDT0911	58	2	12.9	44.6667	23	5.82333	68.5189	15.8387	24.5319	3	2	13.164	1.2162	6825	6316109	926	9834	5056002	618	0.238957	0.713595
DP1806001240	cheek	FDT0923	28	2	7.9	47.6667	34	5.00667	75.5243	16.3707	13.9575	3	1	15.3651	1.21198	6799	5172226	722	7083	3154362	579	0.0142288	0.485809
DP1807004335	forehead	FDT01002	48	2	17.4	56.3333	57	5.77	74.0682	14.6733	17.803	8	2	12.6873	4.48069	6709	16043546	8268	18821	13707294	942	0.101572	0.821952
DP1806001446	nose	FDT0964	27	1	NA	NA	NA	NA	66.4504	19.3345	17.9928	9	1	10.3582	2.64969	6561	6207661	984	8996	4692789	639	0.159137	0.427203
DP1808006850	nose	FDT01170	43	2	NA	NA	NA	NA	60.3086	20.0757	23.9892	7	2	8.36045	1.71037	6232	8477648	2099	11180	6806673	765	0.399978	0.649586
DP1807004302	forehead	FDT0987	41	2	10.3	45	19	4.55	74.8415	12.6559	18.5672	3	1	22.3628	2.6233	6161	9789204	5066	11873	7559280	849	0.0455119	0.615301
DP1806001451	forehead	FDT0966	38	1	14.8	38.6667	161	4.92667	72.4448	12.8465	19.5861	8	1	14.2369	4.50008	6042	4457999	710	6658	3246879	585	0.139481	0.528311
DP1806001330	cheek	FDT0889	35	2	11.9	47.6667	19	5.50667	74.0564	18.6343	14.6476	3	1	14.6941	1.80335	6028	4155463	660	6657	2972178	552	0.0217755	0.216817
DP1806001184	forehead	FDT0903	37	2	13.3	56	246	4.35	70.0256	14.6186	18.5228	6	0.29	8.4933	0.863741	5666	5274183	955	7684	3874089	621	0.244105	0.708467
DP1806001452	nose	FDT0966	38	1	NA	NA	NA	NA	68.6853	16.4855	20.0018	7	1	17.0201	4.85941	5137	3975207	769	5673	2840181	606	0.0551814	0.158396
DP1806001186	cheek	FDT0903	37	2	10.9	51.6667	105	4.71333	74.4143	15.7126	15.8382	7	0.29	9.7508	0.555854	4787	3608832	734	5169	2232801	555	0.052098	0.683289
DP1806001453	cheek	FDT0966	38	1	16.7	45	25	4.86	71.6914	16.4375	19.2804	6	1	14.7403	0.723496	4544	3455127	753	4887	2252964	576	0.0348326	0.285287
DP1807004292	cheek	FDT0982	39	2	10.1	46.3333	34	5.21333	72.6746	17.1475	16.8641	6	2	18.8044	1.04338	4501	4435591	1020	5807	2906358	666	0.0426374	0.225757
DP1807004413	forehead	FDT01029	46	2	18	55.3333	31	4.48	74.3861	13.0469	13.1487	5	2	17.7004	0.693343	4271	3643816	869	5100	2335572	594	0.0455223	0.257146
DP1807004541	nose	FDT01076	52	1	NA	NA	NA	NA	64.2947	17.3437	19.2949	3	0	18.4467	5.86805	4267	2835273	642	4847	2197074	546	0.210876	0.612667
DP1807004411	nose	FDT01028	34	2	NA	NA	NA	NA	68.286	16.6783	20.0571	4	1.5	19.2885	0.776707	3157	2343456	717	2873	1055607	510	0.0198721	0.259411
DP1806001440	nose	FDT0962	44	2	NA	NA	NA	NA	72.4529	13.1552	21.6564	3	2	13.6984	2.01878	2211	1489229	643	2468	1080066	534	0.0458457	0.18136
DP1806001423	cheek	FDT0956	53	2	8.7	49.6667	64	4.78333	70.0278	18.7636	18.2577	6	1	8.98574	2.01789	336	210942	607	367	142353	501	0.0134716	0.0745678
DP1808006679	nose	FDT01108	49	2	NA	NA	NA	NA	64.4729	18.463	19.7866	6	0	16.1768	4.84798	326	206472	608	347	142005	501	0.0358557	0.14179

## Sheet: Table S2 
Table S2| Description of the genus-level bacteria associated with the skin
bacteria								fungi								Viruse
Genus	# Assembly in NCBI	# skin strains according to HMP	% from the skin	Genus from				Genus	# strains in NCBI	# skin strains according to HMP	% from the skin	Genus from				Genus	# strains in NCBI	# skin strains according to HMP	% from the skin	Genus from
Stackebrandtia	1	1	1	possibly from human skin				Epidermophyton	1	1	1	possibly from human skin				Iltovirus	2	2	1	possibly from human skin
Beutenbergia	1	1	1	possibly from human skin		Genus from: 0% from the skin: from elsewhere 0-100% from the skin: possibly from human skin		Microsporum	1	1	1	possibly from human skin		Genus from: 0% from the skin: from elsewhere 0-100% from the skin: possibly from human skin		Tungrovirus	1	1	1	possibly from human skin		Genus from: 0% from the skin: from elsewhere 0-100% from the skin: possibly from human skin
Coriobacterium	1	1	1	possibly from human skin				Uncinocarpus	1	1	1	possibly from human skin				Molluscipoxvirus	1	1	1	possibly from human skin
Haliscomenobacter	1	1	1	possibly from human skin				Lodderomyces	1	1	1	possibly from human skin				Hpunavirus	12	10	0.833333	possibly from human skin
Desulfurispirillum	1	1	1	possibly from human skin		From elsewhere	159	Sordaria	1	1	1	possibly from human skin		From elsewhere	57	Lambdavirus	6	5	0.833333	possibly from human skin		From elsewhere	48
Rivularia	1	1	1	possibly from human skin		Possibly from human skin	408	Allomyces	1	1	1	possibly from human skin		Possibly from human skin	62	Phikzvirus	10	8	0.8	possibly from human skin		Possibly from human skin	58
Oceanithermus	1	1	1	possibly from human skin		Possibly from human skin＊	113	Blastocladiella	1	1	1	possibly from human skin		Possibly from human skin＊	13	Rauchvirus	4	3	0.75	possibly from human skin		Possibly from human skin＊	10
Filifactor	1	1	1	possibly from human skin				Spizellomyces	1	1	1	possibly from human skin				Muvirus	3	2	0.666667	possibly from human skin
Ignavibacterium	1	1	1	possibly from human skin				Coccidioides	15	14	0.933333	possibly from human skin				Mupapillomavirus	3	2	0.666667	possibly from human skin
Isosphaera	1	1	1	possibly from human skin				Histoplasma	6	4	0.666667	possibly from human skin				Phietavirus	81	51	0.62963	possibly from human skin
Polymorphum	1	1	1	possibly from human skin				Paracoccidioides	5	3	0.6	possibly from human skin				Parapoxvirus	5	3	0.6	possibly from human skin
Magnetococcus	1	1	1	possibly from human skin				Schizosaccharomyces	5	3	0.6	possibly from human skin				Ambidensovirus	17	9	0.529412	possibly from human skin
Aromatoleum	1	1	1	possibly from human skin				Neurospora	8	4	0.5	possibly from human skin				Rhadinovirus	12	6	0.5	possibly from human skin
Thiocystis	1	1	1	possibly from human skin				Naumovozyma	4	2	0.5	possibly from human skin				Cyprinivirus	4	2	0.5	possibly from human skin
Cyanothece	10	7	0.7	possibly from human skin				Millerozyma	2	1	0.5	possibly from human skin				Deltapolyomavirus	4	2	0.5	possibly from human skin
Anaeromyxobacter	6	4	0.666667	possibly from human skin				Gaeumannomyces	2	1	0.5	possibly from human skin				Solendovirus	2	1	0.5	possibly from human skin
Oligotropha	3	2	0.666667	possibly from human skin				Thielavia	2	1	0.5	possibly from human skin				Alphatorquevirus	34	16	0.470588	possibly from human skin
Methylovorus	3	2	0.666667	possibly from human skin				Lachancea	11	4	0.363636	possibly from human skin				Alphabaculovirus	67	30	0.447761	possibly from human skin
Rhodospirillum	7	4	0.571429	possibly from human skin				Chaetomium	3	1	0.333333	possibly from human skin				Phifelvirus	7	3	0.428571	possibly from human skin
Nitrobacter	6	3	0.5	possibly from human skin				Coprinopsis	3	1	0.333333	possibly from human skin				Lederbergvirus	41	16	0.390244	possibly from human skin
Thermobispora	2	1	0.5	possibly from human skin				Schizophyllum	3	1	0.333333	possibly from human skin				Mardivirus	8	3	0.375	possibly from human skin
Catenulispora	2	1	0.5	possibly from human skin				Zygosaccharomyces	14	4	0.285714	possibly from human skin				Betabaculovirus	28	10	0.357143	possibly from human skin
Xylanimonas	2	1	0.5	possibly from human skin				Sclerotinia	4	1	0.25	possibly from human skin				Copiparvovirus	3	1	0.333333	possibly from human skin
Microlunatus	2	1	0.5	possibly from human skin				Podospora	4	1	0.25	possibly from human skin				Protoparvovirus	16	4	0.25	possibly from human skin
Thermomonospora	2	1	0.5	possibly from human skin				Batrachochytrium	4	1	0.25	possibly from human skin				Cytomegalovirus	12	3	0.25	possibly from human skin
Leadbetterella	2	1	0.5	possibly from human skin				Blastomyces	25	5	0.2	possibly from human skin				Mastadenovirus	74	18	0.243243	possibly from human skin
Solitalea	2	1	0.5	possibly from human skin				Scheffersomyces	5	1	0.2	possibly from human skin				Deltaretrovirus	21	5	0.238095	possibly from human skin
Waddlia	2	1	0.5	possibly from human skin				Eremothecium	5	1	0.2	possibly from human skin				Betapolyomavirus	43	10	0.232558	possibly from human skin
Sphaerobacter	2	1	0.5	possibly from human skin				Tetrapisispora	5	1	0.2	possibly from human skin				Traversvirus	41	9	0.219512	possibly from human skin
Gloeobacter	2	1	0.5	possibly from human skin				Mortierella	5	1	0.2	possibly from human skin				Kolesnikvirus	5	1	0.2	possibly from human skin
Truepera	2	1	0.5	possibly from human skin				Trichophyton	27	5	0.185185	possibly from human skin				Avihepadnavirus	11	2	0.181818	possibly from human skin
Heliobacterium	2	1	0.5	possibly from human skin				Candida	80	14	0.175	possibly from human skin				Peduovirus	58	10	0.172414	possibly from human skin
Symbiobacterium	2	1	0.5	possibly from human skin				Botrytis	13	2	0.153846	possibly from human skin				Gammaretrovirus	24	4	0.166667	possibly from human skin
Sebaldella	2	1	0.5	possibly from human skin				Sporisorium	8	1	0.125	possibly from human skin				Coetzeevirus	6	1	0.166667	possibly from human skin
Pirellula	2	1	0.5	possibly from human skin				Wickerhamomyces	9	1	0.111111	possibly from human skin				Roseolovirus	6	1	0.166667	possibly from human skin
Chelativorans	2	1	0.5	possibly from human skin				Torulaspora	9	1	0.111111	possibly from human skin				Alphapapillomavirus	81	12	0.148148	possibly from human skin
Dinoroseobacter	2	1	0.5	possibly from human skin				Kazachstania	20	2	0.1	possibly from human skin				Slopekvirus	7	1	0.142857	possibly from human skin
Haliangium	2	1	0.5	possibly from human skin				Blumeria	10	1	0.1	possibly from human skin				Hendrixvirus	15	2	0.133333	possibly from human skin
Allochromatium	2	1	0.5	possibly from human skin				Nakaseomyces	21	2	0.0952381	possibly from human skin				Orthopoxvirus	56	7	0.125	possibly from human skin
Nitrosococcus	7	3	0.428571	possibly from human skin				Debaryomyces	11	1	0.0909091	possibly from human skin				Chlorovirus	49	5	0.102041	possibly from human skin
Chlorobium	19	8	0.421053	possibly from human skin				Trichoderma	35	3	0.0857143	possibly from human skin				Simplexvirus	50	5	0.1	possibly from human skin
Synechocystis	10	4	0.4	possibly from human skin				Metarhizium	12	1	0.0833333	possibly from human skin				Punavirus	10	1	0.1	possibly from human skin
Rhodothermus	5	2	0.4	possibly from human skin				Cordyceps	12	1	0.0833333	possibly from human skin				Betaretrovirus	11	1	0.0909091	possibly from human skin
Terriglobus	5	2	0.4	possibly from human skin				Malassezia	42	3	0.0714286	possibly from human skin				Zindervirus	47	4	0.0851064	possibly from human skin
Alkaliphilus	5	2	0.4	possibly from human skin				Pyrenophora	14	1	0.0714286	possibly from human skin				Betapapillomavirus	60	5	0.0833333	possibly from human skin
Gluconacetobacter	5	2	0.4	possibly from human skin				Beauveria	14	1	0.0714286	possibly from human skin				Tlsvirus	12	1	0.0833333	possibly from human skin
Pseudogulbenkiania	5	2	0.4	possibly from human skin				Fusarium	246	16	0.0650407	possibly from human skin				Alphapolyomavirus	43	3	0.0697674	possibly from human skin
Thermoanaerobacter	27	9	0.333333	possibly from human skin				Rhizophagus	17	1	0.0588235	possibly from human skin				Teseptimavirus	155	9	0.0580645	possibly from human skin
Ketogulonicigenium	6	2	0.333333	possibly from human skin				Aspergillus	191	11	0.0575916	possibly from human skin				Gammapapillomavirus	166	9	0.0542169	possibly from human skin
Kineococcus	3	1	0.333333	possibly from human skin				Kluyveromyces	18	1	0.0555556	possibly from human skin				Biseptimavirus	38	2	0.0526316	possibly from human skin
Renibacterium	3	1	0.333333	possibly from human skin				Talaromyces	19	1	0.0526316	possibly from human skin				Orthohepadnavirus	73	3	0.0410959	possibly from human skin
Belliella	3	1	0.333333	possibly from human skin				Ustilago	19	1	0.0526316	possibly from human skin				Tequatrovirus	98	4	0.0408163	possibly from human skin
Robiginitalea	3	1	0.333333	possibly from human skin				Cryptococcus	80	4	0.05	possibly from human skin				Pbunavirus	57	2	0.0350877	possibly from human skin
Trichodesmium	3	1	0.333333	possibly from human skin				Rhizopus	24	1	0.0416667	possibly from human skin				Skunavirus	193	6	0.0310881	possibly from human skin
Oscillatoria	3	1	0.333333	possibly from human skin				Verticillium	26	1	0.0384615	possibly from human skin				Timquatrovirus	108	3	0.0277778	possibly from human skin
Pleurocapsa	3	1	0.333333	possibly from human skin				Rhodotorula	27	1	0.037037	possibly from human skin				Lymphocryptovirus	116	3	0.0258621	possibly from human skin
Acaryochloris	3	1	0.333333	possibly from human skin				Hanseniaspora	28	1	0.0357143	possibly from human skin				Pahexavirus	112	1	0.00892857	possibly from human skin
Beijerinckia	3	1	0.333333	possibly from human skin				Zymoseptoria	32	1	0.03125	possibly from human skin				Lentivirus	659	1	0.00151745	possibly from human skin
Methylocella	3	1	0.333333	possibly from human skin				Yarrowia	38	1	0.0263158	possibly from human skin				Hepacivirus	198	0	0	Possibly from human skin＊	Podanyi B, Kiss A, Kaposi P N, et al. Hepatitis C virus RNA in the skin eruption from patients with prurigo and chronic hepatitis C[J]. Orvosi hetilap, 2004, 145(47): 2371-2374.
Starkeya	3	1	0.333333	possibly from human skin				Komagataella	41	1	0.0243902	possibly from human skin				Pestivirus	47	0	0	Possibly from human skin＊	Zhou C, Zhang S, Gong Q, et al. A novel gemycircularvirus in an unexplained case of child encephalitis[J]. Virology journal, 2015, 12(1): 197.
Verminephrobacter	3	1	0.333333	possibly from human skin				Penicillium	81	1	0.0123457	possibly from human skin				Silviavirus	7	0	0	Possibly from human skin＊	Azam A H, Tanji Y. Peculiarities of Staphylococcus aureus phages and their possible application in phage therapy[J]. Applied microbiology and biotechnology, 2019, 103(11): 4279-4289.
Leptothrix	3	1	0.333333	possibly from human skin				Saccharomyces	850	7	0.00823529	possibly from human skin				Alpharetrovirus	10	0	0	Possibly from human skin＊	Pham P, Landolph A, Mendez C, et al. A biochemical analysis linking APOBEC3A to disparate HIV-1 restriction and skin cancer[J]. Journal of Biological Chemistry, 2013, 288(41): 29294-29304.
Laribacter	3	1	0.333333	possibly from human skin				Coniosporium	1	0	0	Possibly from human skin＊	Findley K, Oh J, Yang J, et al. Topographic diversity of fungal and bacterial communities in human skin[J]. Nature, 2013, 498(7454): 367. Tong X, Leung MHY, Wilkins D, Cheung HHL, Lee PKH. 2019. Neutral processes drive seasonal assembly of the skin mycobiome. mSystems 4:e00004-19 Possibly from human skin＊ Zhang E, Tanaka T, Tajima M, et al. Characterization of the skin fungal microbiota in patien…			Kayvirus	57	0	0	Possibly from human skin＊	Melo L, Brandão A, Akturk E, et al. Characterization of a new Staphylococcus aureus Kayvirus harboring a lysin active against biofilms[J]. Viruses, 2018, 10(4): 182.
Alkalilimnicola	3	1	0.333333	possibly from human skin				Diplodia	6	0	0	Possibly from human skin＊	Oh J, Freeman A F, Park M, et al. The altered landscape of the human skin microbiome in patients with primary immunodeficiencies[J]. Genome research, 2013, 23(12): 2103-2114. Zhang E, Tanaka T, Tajima M, et al. Characterization of the skin fungal microbiota in patients with atopic dermatitis and in healthy subjects[J]. Microbiology and immunology, 2011, 55(9): 625-632.			Cepunavirus	3	0	0	Possibly from human skin＊	Harhala M, Barylski J, Humińska-Lisowska K, et al. Two novel temperate bacteriophages infecting Streptococcus pyogenes: Their genomes, morphology and stability[J]. PloS one, 2018, 13(10): e0205995.
Opitutus	3	1	0.333333	possibly from human skin				Cladosporium	4	0	0	Possibly from human skin＊	Oh J, Freeman A F, Park M, et al. The altered landscape of the human skin microbiome in patients with primary immunodeficiencies[J]. Genome research, 2013, 23(12): 2103-2114.			Phikmvvirus	25	0	0	Possibly from human skin＊	De Smet J, Hendrix H, Blasdel B G, et al. Pseudomonas predators: Understanding and exploiting phage–host interactions[J]. Nature reviews Microbiology, 2017, 15(9): 517.
Rickettsia	130	41	0.315385	possibly from human skin				Pseudocercospora	4	0	0	Possibly from human skin＊	Findley K, Oh J, Yang J, et al. Topographic diversity of fungal and bacterial communities in human skin[J]. Nature, 2013, 498(7454): 367. Tong X, Leung MHY, Wilkins D, Cheung HHL, Lee PKH. 2019. Neutral processes drive seasonal assembly of the skin mycobiome. mSystems 4:e00004-19 hang E, Tanaka T, Tajima M, et al. Characterization of the skin fungal microbiota in patients with atopic dermatitis a…			Rosenblumvirus	23	0	0	Possibly from human skin＊	Harhala M, Barylski J, Humińska-Lisowska K, et al. Two novel temperate bacteriophages infecting Streptococcus pyogenes: Their genomes, morphology and stability[J]. PloS one, 2018, 13(10): e0205995.
Roseobacter	25	7	0.28	possibly from human skin				Aureobasidium	60	0	0	Possibly from human skin＊	Zhang E, Tanaka T, Tajima M, et al. Characterization of the skin fungal microbiota in patients with atopic dermatitis and in healthy subjects[J]. Microbiology and immunology, 2011, 55(9): 625-632.			Brussowvirus	46	0	0	Possibly from human skin＊	Harhala M, Barylski J, Humińska-Lisowska K, et al. Two novel temperate bacteriophages infecting Streptococcus pyogenes: Their genomes, morphology and stability[J]. PloS one, 2018, 13(10): e0205995.
Thermoanaerobacterium	11	3	0.272727	possibly from human skin				Pithomyces	1	0	0	Possibly from human skin＊	Zhang E, Tanaka T, Tajima M, et al. Characterization of the skin fungal microbiota in patients with atopic dermatitis and in healthy subjects[J]. Microbiology and immunology, 2011, 55(9): 625-632.			Moineauvirus	115	0	0	Possibly from human skin＊	Harhala M, Barylski J, Humińska-Lisowska K, et al. Two novel temperate bacteriophages infecting Streptococcus pyogenes: Their genomes, morphology and stability[J]. PloS one, 2018, 13(10): e0205995.
Zymomonas	19	5	0.263158	possibly from human skin				Ascochyta	9	0	0	Possibly from human skin＊	Oh J, Freeman A F, Park M, et al. The altered landscape of the human skin microbiome in patients with primary immunodeficiencies[J]. Genome research, 2013, 23(12): 2103-2114.			Jilinvirus	6	0	0	From other animals skin	Li H, Ning Z, Hao W, et al. Identification and characterization of monoclonal antibodies against the ORFV059 protein encoded by Orf virus[J]. Virus genes, 2012, 44(3): 429-440.
Rhodopseudomonas	27	7	0.259259	possibly from human skin				Didymella	8	0	0	Possibly from human skin＊	Zhang E, Tanaka T, Tajima M, et al. Characterization of the skin fungal microbiota in patients with atopic dermatitis and in healthy subjects[J]. Microbiology and immunology, 2011, 55(9): 625-632.			Jerseyvirus	52	0	0	From other animals skin	Scherer C F C, O'Donnell V, Golde W T, et al. Vesicular stomatitis New Jersey virus (VSNJV) infects keratinocytes and is restricted to lesion sites and local lymph nodes in the bovine, a natural host[J]. Veterinary research, 2007, 38(3): 375-390.
Beggiatoa	8	2	0.25	possibly from human skin				Leptosphaeria	4	0	0	Possibly from human skin＊	Zhang E, Tanaka T, Tajima M, et al. Characterization of the skin fungal microbiota in patients with atopic dermatitis and in healthy subjects[J]. Microbiology and immunology, 2011, 55(9): 625-632. Jo J H , Deming C , Kennedy E A , et al. Diverse human skin fungal communities in children converge in adulthood[J]. Journal of Investigative Dermatology, 2016:S0022202X1632231X.			Dyothetapapillomavirus	1	0	0	From other animals skin	Thomson N A, Munday J S, Dittmer K E. Frequent detection of transcriptionally active Felis catus papillomavirus 2 in feline cutaneous squamous cell carcinomas[J]. Journal of General Virology, 2016, 97(5): 1189-1197.
Intrasporangium	4	1	0.25	possibly from human skin				Parastagonospora	33	0	0	Possibly from human skin＊	Brandwein M , Fuks G , Israel A , et al. Temporal Stability of the Healthy Human Skin Microbiome Following Dead Sea Climatotherapy[J]. Acta Dermato Venereologica, 2018, 98(2):256-261.			Gemycircularvirus	104	0	0	From elsewhere
Jonesia	4	1	0.25	possibly from human skin				Alternaria	27	0	0	Possibly from human skin＊	Findley K, Oh J, Yang J, et al. Topographic diversity of fungal and bacterial communities in human skin[J]. Nature, 2013, 498(7454): 367.			Gemykibivirus	30	0	0	From elsewhere
Cryptobacterium	4	1	0.25	possibly from human skin				Bipolaris	9	0	0	Possibly from human skin＊	Zhang E, Tanaka T, Tajima M, et al. Characterization of the skin fungal microbiota in patients with atopic dermatitis and in healthy subjects[J]. Microbiology and immunology, 2011, 55(9): 625-632.			Gemykrogvirus	3	0	0	From elsewhere
Conexibacter	4	1	0.25	possibly from human skin				Camarosporidiella	1	0	0	Possibly from human skin＊	Brandwein M , Fuks G , Israel A , et al. Temporal Stability of the Healthy Human Skin Microbiome Following Dead Sea Climatotherapy[J]. Acta Dermato Venereologica, 2018, 98(2):256-261. Zhang E, Tanaka T, Tajima M, et al. Characterization of the skin fungal microbiota in patients with atopic dermatitis and in healthy subjects[J]. Microbiology and immunology, 2011, 55(9): 625-632.			Orthohepevirus	19	0	0	From elsewhere
Herpetosiphon	4	1	0.25	possibly from human skin				Verruconis	2	0	0	From elsewhere				Gaprivervirus	5	0	0	From elsewhere
Amphibacillus	4	1	0.25	possibly from human skin				Cyphellophora	1	0	0	From elsewhere				Karamvirus	4	0	0	From elsewhere
Gemmata	4	1	0.25	possibly from human skin				Cladophialophora	8	0	0	From elsewhere				Machinavirus	5	0	0	From elsewhere
Sideroxydans	4	1	0.25	possibly from human skin				Exophiala	16	0	0	From elsewhere				Moonvirus	3	0	0	From elsewhere
Stigmatella	4	1	0.25	possibly from human skin				Phialophora	4	0	0	From elsewhere				Popoffvirus	3	0	0	From elsewhere
Dichelobacter	4	1	0.25	possibly from human skin				Rhinocladiella	3	0	0	From elsewhere				Friunavirus	27	0	0	From elsewhere
Shimwellia	4	1	0.25	possibly from human skin				Rasamsonia	1	0	0	From elsewhere				Phimunavirus	33	0	0	From elsewhere
Frateuria	4	1	0.25	possibly from human skin				Nannizzia	1	0	0	From elsewhere				Uetakevirus	14	0	0	From elsewhere
Buchnera	62	15	0.241935	possibly from human skin				Leptochidium	1	0	0	From elsewhere				Amigovirus	6	0	0	From elsewhere
Blattabacterium	22	5	0.227273	possibly from human skin				Erysiphe	8	0	0	From elsewhere				Bowservirus	4	0	0	From elsewhere
Desulfotomaculum	25	5	0.2	possibly from human skin				Podosphaera	1	0	0	From elsewhere				Britbratvirus	1	0	0	From elsewhere
Taylorella	15	3	0.2	possibly from human skin				Cairneyella	1	0	0	From elsewhere				Chivirus	27	0	0	From elsewhere
Pelobacter	10	2	0.2	possibly from human skin				Meyerozyma	12	0	0	From elsewhere				Cornellvirus	7	0	0	From elsewhere
Halorhabdus	5	1	0.2	possibly from human skin				Aciculoconidium	1	0	0	From elsewhere				Cronusvirus	3	0	0	From elsewhere
Haloquadratum	5	1	0.2	possibly from human skin				Clavispora	43	0	0	From elsewhere				Detrevirus	2	0	0	From elsewhere
Actinosynnema	5	1	0.2	possibly from human skin				Metschnikowia	75	0	0	From elsewhere				Gaiavirus	2	0	0	From elsewhere
Cyclobacterium	5	1	0.2	possibly from human skin				Cyberlindnera	18	0	0	From elsewhere				Liefievirus	57	0	0	From elsewhere
Cytophaga	5	1	0.2	possibly from human skin				Pichia	25	0	0	From elsewhere				Limdunavirus	7	0	0	From elsewhere
Croceibacter	5	1	0.2	possibly from human skin				Saccharomycopsis	10	0	0	From elsewhere				Nonanavirus	7	0	0	From elsewhere
Weeksella	5	1	0.2	possibly from human skin				Blastobotrys	8	0	0	From elsewhere				Nyceiraevirus	3	0	0	From elsewhere
Chlorobaculum	5	1	0.2	possibly from human skin				Diutina	1	0	0	From elsewhere				Nymphadoravirus	9	0	0	From elsewhere
Chroococcidiopsis	5	1	0.2	possibly from human skin				Colletotrichum	49	0	0	From elsewhere				Roufvirus	17	0	0	From elsewhere
Nodularia	5	1	0.2	possibly from human skin				Hypocrella	1	0	0	From elsewhere				Tinduovirus	3	0	0	From elsewhere
Geitlerinema	5	1	0.2	possibly from human skin				Hypomyces	1	0	0	From elsewhere				Aphthovirus	7	0	0	From elsewhere
Rhodomicrobium	5	1	0.2	possibly from human skin				Purpureocillium	6	0	0	From elsewhere				Mammarenavirus	43	0	0	From elsewhere
Parvibaculum	5	1	0.2	possibly from human skin				Thermothelomyces	1	0	0	From elsewhere				Gemyvongvirus	1	0	0	From elsewhere
Methylobacillus	5	1	0.2	possibly from human skin				Phaeoacremonium	1	0	0	From elsewhere				Sepunavirus	5	0	0	From elsewhere
Myxococcus	11	2	0.181818	possibly from human skin				Microdochium	1	0	0	From elsewhere				Brunovirus	1	0	0	From elsewhere
Shewanella	148	25	0.168919	possibly from human skin				Pestalotiopsis	2	0	0	From elsewhere				Certrevirus	8	0	0	From elsewhere
Glaciecola	18	3	0.166667	possibly from human skin				Xylaria	9	0	0	From elsewhere				Eneladusvirus	7	0	0	From elsewhere
Rubrobacter	6	1	0.166667	possibly from human skin				Xylona	1	0	0	From elsewhere				Jedunavirus	8	0	0	From elsewhere
Ornithobacterium	6	1	0.166667	possibly from human skin				Agaricus	3	0	0	From elsewhere				Jiaodavirus	7	0	0	From elsewhere
Dehalogenimonas	6	1	0.166667	possibly from human skin				Amanita	10	0	0	From elsewhere				Obolenskvirus	13	0	0	From elsewhere
Tistrella	6	1	0.166667	possibly from human skin				Lentinula	7	0	0	From elsewhere				Otagovirus	3	0	0	From elsewhere
Herminiimonas	6	1	0.166667	possibly from human skin				Tricholoma	9	0	0	From elsewhere				Hollowayvirus	19	0	0	From elsewhere
Lawsonia	6	1	0.166667	possibly from human skin				Rhizoctonia	11	0	0	From elsewhere				Baxtervirus	2	0	0	From elsewhere
Oceanimonas	6	1	0.166667	possibly from human skin				Daedaleopsis	1	0	0	From elsewhere				Casadabanvirus	57	0	0	From elsewhere
Tolumonas	6	1	0.166667	possibly from human skin				Fomes	1	0	0	From elsewhere				Ceduovirus	20	0	0	From elsewhere
Methylococcus	6	1	0.166667	possibly from human skin				Polyporus	3	0	0	From elsewhere				Pamexvirus	5	0	0	From elsewhere
Methylomicrobium	6	1	0.166667	possibly from human skin				Trametes	9	0	0	From elsewhere				Sanovirus	2	0	0	From elsewhere
Verrucomicrobium	6	1	0.166667	possibly from human skin				Bartheletia	1	0	0	From elsewhere				Sextaecvirus	3	0	0	From elsewhere
Geobacter	55	9	0.163636	possibly from human skin				Symmetrospora	1	0	0	From elsewhere				Triavirus	27	0	0	From elsewhere
Alicycliphilus	13	2	0.153846	possibly from human skin				Meira	2	0	0	From elsewhere				Unaquatrovirus	10	0	0	From elsewhere
Planctomyces	20	3	0.15	possibly from human skin				Basidioascus	1	0	0	From elsewhere				Vieuvirus	6	0	0	From elsewhere
Anabaena	14	2	0.142857	possibly from human skin				Rhodosporidiobolus	1	0	0	From elsewhere
Magnetospirillum	14	2	0.142857	possibly from human skin				Cystofilobasidium	1	0	0	From elsewhere
Nakamurella	7	1	0.142857	possibly from human skin				Xanthophyllomyces	2	0	0	From elsewhere
Solibacillus	7	1	0.142857	possibly from human skin				Naganishia	3	0	0	From elsewhere
Xanthobacter	7	1	0.142857	possibly from human skin				Anthracocystis	1	0	0	From elsewhere
Advenella	7	1	0.142857	possibly from human skin				Melanopsichium	1	0	0	From elsewhere
Desulfomicrobium	7	1	0.142857	possibly from human skin				Moesziomyces	5	0	0	From elsewhere
Propionibacterium	101	13	0.128713	possibly from human skin				Pseudozyma	6	0	0	From elsewhere
Acidithiobacillus	40	5	0.125	possibly from human skin				Wallemia	49	0	0	From elsewhere
Cellulophaga	16	2	0.125	possibly from human skin				Geranomyces	1	0	0	From elsewhere
Kytococcus	8	1	0.125	possibly from human skin				Monoblepharis	1	0	0	From elsewhere
Verrucosispora	8	1	0.125	possibly from human skin				Rozella	2	0	0	From elsewhere
Streptosporangium	8	1	0.125	possibly from human skin				Syncephalastrum	3	0	0	From elsewhere
Tepidanaerobacter	8	1	0.125	possibly from human skin
Azorhizobium	8	1	0.125	possibly from human skin
Desulfococcus	8	1	0.125	possibly from human skin
Mycoplasma	452	54	0.119469	possibly from human skin
Sphaerochaeta	26	3	0.115385	possibly from human skin
Geobacillus	87	10	0.114943	possibly from human skin
Melissococcus	18	2	0.111111	possibly from human skin
Acidiphilium	18	2	0.111111	possibly from human skin
Modestobacter	9	1	0.111111	possibly from human skin
Sanguibacter	9	1	0.111111	possibly from human skin
Niastella	9	1	0.111111	possibly from human skin
Fluviicola	9	1	0.111111	possibly from human skin
Parvularcula	9	1	0.111111	possibly from human skin
Methylibium	9	1	0.111111	possibly from human skin
Grimontia	9	1	0.111111	possibly from human skin
Bacteriovorax	9	1	0.111111	possibly from human skin
Actinobacillus	56	6	0.107143	possibly from human skin
Dehalococcoides	47	5	0.106383	possibly from human skin
Leptotrichia	19	2	0.105263	possibly from human skin
Xylella	58	6	0.103448	possibly from human skin
Deinococcus	59	6	0.101695	possibly from human skin
Acidaminococcus	30	3	0.1	possibly from human skin
Arcanobacterium	10	1	0.1	possibly from human skin
Isoptericola	10	1	0.1	possibly from human skin
Paludibacter	10	1	0.1	possibly from human skin
Emticicia	10	1	0.1	possibly from human skin
Arthrospira	10	1	0.1	possibly from human skin
Aurantimonas	10	1	0.1	possibly from human skin
Granulibacter	10	1	0.1	possibly from human skin
Chlamydia	400	39	0.0975	possibly from human skin
Thermus	83	8	0.0963855	possibly from human skin
Desulfovibrio	116	11	0.0948276	possibly from human skin
Desulfosporosinus	32	3	0.09375	possibly from human skin
Bdellovibrio	22	2	0.0909091	possibly from human skin
Meiothermus	22	2	0.0909091	possibly from human skin
Lacinutrix	11	1	0.0909091	possibly from human skin
Ramlibacter	11	1	0.0909091	possibly from human skin
Frankia	56	5	0.0892857	possibly from human skin
Hyphomicrobium	23	2	0.0869565	possibly from human skin
Ruegeria	35	3	0.0857143	possibly from human skin
Rahnella	35	3	0.0857143	possibly from human skin
Ureaplasma	35	3	0.0857143	possibly from human skin
Riemerella	36	3	0.0833333	possibly from human skin
Leptolyngbya	24	2	0.0833333	possibly from human skin
Leptospirillum	24	2	0.0833333	possibly from human skin
Labrenzia	24	2	0.0833333	possibly from human skin
Pseudovibrio	24	2	0.0833333	possibly from human skin
Sodalis	12	1	0.0833333	possibly from human skin
Zunongwangia	12	1	0.0833333	possibly from human skin
Granulicatella	12	1	0.0833333	possibly from human skin
Gemmatimonas	12	1	0.0833333	possibly from human skin
Dechloromonas	12	1	0.0833333	possibly from human skin
Rhodobacter	75	6	0.08	possibly from human skin
Nostoc	50	4	0.08	possibly from human skin
Thiomonas	25	2	0.08	possibly from human skin
Actinoplanes	26	2	0.0769231	possibly from human skin
Gramella	13	1	0.0769231	possibly from human skin
Asticcacaulis	13	1	0.0769231	possibly from human skin
Limnobacter	13	1	0.0769231	possibly from human skin
Gallionella	13	1	0.0769231	possibly from human skin
Cellvibrio	13	1	0.0769231	possibly from human skin
Acetobacter	106	8	0.0754717	possibly from human skin
Synechococcus	177	13	0.0734463	possibly from human skin
Sulfurospirillum	28	2	0.0714286	possibly from human skin
Pelagibacterium	14	1	0.0714286	possibly from human skin
Jannaschia	14	1	0.0714286	possibly from human skin
Collimonas	14	1	0.0714286	possibly from human skin
Rubrivivax	14	1	0.0714286	possibly from human skin
Sorangium	14	1	0.0714286	possibly from human skin
Wolbachia	72	5	0.0694444	possibly from human skin
Methylobacterium	116	8	0.0689655	possibly from human skin
Polaromonas	29	2	0.0689655	possibly from human skin
Erwinia	102	7	0.0686275	possibly from human skin
Treponema	234	16	0.0683761	possibly from human skin
Marinomonas	44	3	0.0681818	possibly from human skin
Caulobacter	60	4	0.0666667	possibly from human skin
Nitrosomonas	60	4	0.0666667	possibly from human skin
Haloterrigena	15	1	0.0666667	possibly from human skin
Mobiluncus	15	1	0.0666667	possibly from human skin
Slackia	15	1	0.0666667	possibly from human skin
Erysipelothrix	15	1	0.0666667	possibly from human skin
Coxiella	77	5	0.0649351	possibly from human skin
Francisella	280	18	0.0642857	possibly from human skin
Capnocytophaga	63	4	0.0634921	possibly from human skin
Calothrix	16	1	0.0625	possibly from human skin
Azoarcus	16	1	0.0625	possibly from human skin
Psychromonas	16	1	0.0625	possibly from human skin
Corynebacterium	839	51	0.0607867	possibly from human skin
Spirosoma	17	1	0.0588235	possibly from human skin
Methylocystis	17	1	0.0588235	possibly from human skin
Halothiobacillus	17	1	0.0588235	possibly from human skin
Roseovarius	52	3	0.0576923	possibly from human skin
Dickeya	71	4	0.056338	possibly from human skin
Runella	18	1	0.0555556	possibly from human skin
Cycloclasticus	18	1	0.0555556	possibly from human skin
Bartonella	130	7	0.0538462	possibly from human skin
Acidovorax	113	6	0.0530973	possibly from human skin
Anaerococcus	38	2	0.0526316	possibly from human skin
Methylotenera	38	2	0.0526316	possibly from human skin
Gemella	19	1	0.0526316	possibly from human skin
Finegoldia	19	1	0.0526316	possibly from human skin
Azotobacter	19	1	0.0526316	possibly from human skin
Leuconostoc	156	8	0.0512821	possibly from human skin
Edwardsiella	59	3	0.0508475	possibly from human skin
Ralstonia	178	9	0.0505618	possibly from human skin
Delftia	40	2	0.05	possibly from human skin
Janibacter	20	1	0.05	possibly from human skin
Azospirillum	62	3	0.0483871	possibly from human skin
Nocardiopsis	42	2	0.047619	possibly from human skin
Gluconobacter	42	2	0.047619	possibly from human skin
Pseudoxanthomonas	42	2	0.047619	possibly from human skin
Tsukamurella	21	1	0.047619	possibly from human skin
Saccharopolyspora	21	1	0.047619	possibly from human skin
Dyadobacter	21	1	0.047619	possibly from human skin
Petrotoga	21	1	0.047619	possibly from human skin
Clostridium	1249	57	0.0456365	possibly from human skin
Atopobium	44	2	0.0454545	possibly from human skin
Rhodoferax	22	1	0.0454545	possibly from human skin
Alteromonas	155	7	0.0451613	possibly from human skin
Aggregatibacter	90	4	0.0444444	possibly from human skin
Photorhabdus	45	2	0.0444444	possibly from human skin
Methylophaga	69	3	0.0434783	possibly from human skin
Geodermatophilus	23	1	0.0434783	possibly from human skin
Selenomonas	47	2	0.0425532	possibly from human skin
Porphyromonas	144	6	0.0416667	possibly from human skin
Acholeplasma	25	1	0.04	possibly from human skin
Methylomonas	25	1	0.04	possibly from human skin
Xenorhabdus	51	2	0.0392157	possibly from human skin
Blastococcus	26	1	0.0384615	possibly from human skin
Tetragenococcus	26	1	0.0384615	possibly from human skin
Phenylobacterium	26	1	0.0384615	possibly from human skin
Desulfobulbus	26	1	0.0384615	possibly from human skin
Clavibacter	54	2	0.037037	possibly from human skin
Phaeobacter	54	2	0.037037	possibly from human skin
Corallococcus	27	1	0.037037	possibly from human skin
Lactococcus	247	9	0.0364372	possibly from human skin
Marinobacter	165	6	0.0363636	possibly from human skin
Kribbella	28	1	0.0357143	possibly from human skin
Tannerella	28	1	0.0357143	possibly from human skin
Helicobacter	1627	57	0.0350338	possibly from human skin
Gordonia	86	3	0.0348837	possibly from human skin
Yersinia	840	29	0.0345238	possibly from human skin
Cellulomonas	58	2	0.0344828	possibly from human skin
Oceanobacillus	29	1	0.0344828	possibly from human skin
Thauera	29	1	0.0344828	possibly from human skin
Arcobacter	117	4	0.034188	possibly from human skin
Brucella	647	22	0.0340031	possibly from human skin
Eggerthella	60	2	0.0333333	possibly from human skin
Polynucleobacter	60	2	0.0333333	possibly from human skin
Exiguobacterium	93	3	0.0322581	possibly from human skin
Streptobacillus	31	1	0.0322581	possibly from human skin
Thiobacillus	31	1	0.0322581	possibly from human skin
Sinorhizobium	285	9	0.0315789	possibly from human skin
Erythrobacter	95	3	0.0315789	possibly from human skin
Psychrobacter	95	3	0.0315789	possibly from human skin
Fusobacterium	192	6	0.03125	possibly from human skin
Kitasatospora	32	1	0.03125	possibly from human skin
Comamonas	66	2	0.030303	possibly from human skin
Arthrobacter	199	6	0.0301508	possibly from human skin
Rothia	100	3	0.03	possibly from human skin
Bifidobacterium	970	28	0.028866	possibly from human skin
Odoribacter	35	1	0.0285714	possibly from human skin
Muricauda	35	1	0.0285714	possibly from human skin
Nitrosospira	35	1	0.0285714	possibly from human skin
Providencia	71	2	0.028169	possibly from human skin
Brachybacterium	36	1	0.0277778	possibly from human skin
Gardnerella	110	3	0.0272727	possibly from human skin
Aequorivita	37	1	0.027027	possibly from human skin
Pusillimonas	37	1	0.027027	possibly from human skin
Gallibacterium	37	1	0.027027	possibly from human skin
Pectobacterium	150	4	0.0266667	possibly from human skin
Agrobacterium	152	4	0.0263158	possibly from human skin
Polaribacter	38	1	0.0263158	possibly from human skin
Anoxybacillus	38	1	0.0263158	possibly from human skin
Sphingobium	119	3	0.0252101	possibly from human skin
Cupriavidus	119	3	0.0252101	possibly from human skin
Chitinophaga	40	1	0.025	possibly from human skin
Pedobacter	122	3	0.0245902	possibly from human skin
Pediococcus	82	2	0.0243902	possibly from human skin
Leifsonia	41	1	0.0243902	possibly from human skin
Maribacter	41	1	0.0243902	possibly from human skin
Micromonospora	126	3	0.0238095	possibly from human skin
Ochrobactrum	85	2	0.0235294	possibly from human skin
Mannheimia	86	2	0.0232558	possibly from human skin
Amycolatopsis	87	2	0.0229885	possibly from human skin
Alcanivorax	131	3	0.0229008	possibly from human skin
Pantoea	270	6	0.0222222	possibly from human skin
Oscillibacter	45	1	0.0222222	possibly from human skin
Carnobacterium	91	2	0.021978	possibly from human skin
Thioalkalivibrio	91	2	0.021978	possibly from human skin
Bradyrhizobium	230	5	0.0217391	possibly from human skin
Pseudonocardia	46	1	0.0217391	possibly from human skin
Herbaspirillum	47	1	0.0212766	possibly from human skin
Lactobacillus	2362	50	0.0211685	possibly from human skin
Microcystis	48	1	0.0208333	possibly from human skin
Photobacterium	193	4	0.0207254	possibly from human skin
Roseburia	97	2	0.0206186	possibly from human skin
Salinispora	98	2	0.0204082	possibly from human skin
Novosphingobium	98	2	0.0204082	possibly from human skin
Eubacterium	206	4	0.0194175	possibly from human skin
Pasteurella	208	4	0.0192308	possibly from human skin
Micavibrio	52	1	0.0192308	possibly from human skin
Nocardia	157	3	0.0191083	possibly from human skin
Idiomarina	109	2	0.0183486	possibly from human skin
Chromobacterium	55	1	0.0181818	possibly from human skin
Haemophilus	912	16	0.0175439	possibly from human skin
Variovorax	114	2	0.0175439	possibly from human skin
Paenibacillus	483	8	0.0165631	possibly from human skin
Bacillus	4117	68	0.0165169	possibly from human skin
Brevundimonas	122	2	0.0163934	possibly from human skin
Rhizobium	628	10	0.0159236	possibly from human skin
Aliivibrio	64	1	0.015625	possibly from human skin
Aerococcus	65	1	0.0153846	possibly from human skin
Olsenella	66	1	0.0151515	possibly from human skin
Janthinobacterium	66	1	0.0151515	possibly from human skin
Macrococcus	68	1	0.0147059	possibly from human skin
Megasphaera	69	1	0.0144928	possibly from human skin
Butyrivibrio	70	1	0.0142857	possibly from human skin
Burkholderia	3156	45	0.0142586	possibly from human skin
Brevibacillus	71	1	0.0140845	possibly from human skin
Bacteroides	931	13	0.0139635	possibly from human skin
Micrococcus	72	1	0.0138889	possibly from human skin
Brevibacterium	73	1	0.0136986	possibly from human skin
Sulfitobacter	76	1	0.0131579	possibly from human skin
Pseudoalteromonas	306	4	0.0130719	possibly from human skin
Sphingopyxis	77	1	0.012987	possibly from human skin
Kocuria	79	1	0.0126582	possibly from human skin
Parabacteroides	160	2	0.0125	possibly from human skin
Hyphomonas	83	1	0.0120482	possibly from human skin
Weissella	84	1	0.0119048	possibly from human skin
Vibrio	3208	38	0.0118454	possibly from human skin
Leptospira	616	7	0.0113636	possibly from human skin
Methanobacterium	91	1	0.010989	possibly from human skin
Rhodococcus	371	4	0.0107817	possibly from human skin
Ruminococcus	407	4	0.00982801	possibly from human skin
Veillonella	102	1	0.00980392	possibly from human skin
Akkermansia	105	1	0.00952381	possibly from human skin
Alistipes	107	1	0.00934579	possibly from human skin
Paracoccus	107	1	0.00934579	possibly from human skin
Stenotrophomonas	543	5	0.0092081	possibly from human skin
Neisseria	2762	25	0.00905141	possibly from human skin
Xanthomonas	1332	12	0.00900901	possibly from human skin
Legionella	1005	9	0.00895522	possibly from human skin
Nocardioides	112	1	0.00892857	possibly from human skin
Sphingobacterium	112	1	0.00892857	possibly from human skin
Bordetella	1123	10	0.00890472	possibly from human skin
Flavobacterium	454	4	0.00881057	possibly from human skin
Aeromonas	354	3	0.00847458	possibly from human skin
Citrobacter	369	3	0.00813008	possibly from human skin
Streptomyces	1482	12	0.00809717	possibly from human skin
Serratia	656	5	0.00762195	possibly from human skin
Lysinibacillus	134	1	0.00746269	possibly from human skin
Achromobacter	155	1	0.00645161	possibly from human skin
Prevotella	635	4	0.00629921	possibly from human skin
Cronobacter	484	3	0.00619835	possibly from human skin
Mycobacterium	7292	43	0.00589687	possibly from human skin
Sphingomonas	341	2	0.0058651	possibly from human skin
Proteus	176	1	0.00568182	possibly from human skin
Moraxella	181	1	0.00552486	possibly from human skin
Halomonas	202	1	0.0049505	possibly from human skin
Enterobacter	1699	8	0.00470865	possibly from human skin
Streptococcus	23602	100	0.00423693	possibly from human skin
Acinetobacter	4793	20	0.00417275	possibly from human skin
Oenococcus	248	1	0.00403226	possibly from human skin
Pseudomonas	9581	36	0.00375744	possibly from human skin
Staphylococcus	12770	47	0.0036805	possibly from human skin
Microbacterium	293	1	0.00341297	possibly from human skin
Shigella	2649	9	0.00339751	possibly from human skin
Enterococcus	2997	10	0.00333667	possibly from human skin
Mesorhizobium	956	3	0.00313808	possibly from human skin
Escherichia	18559	55	0.00296352	possibly from human skin
Collinsella	475	1	0.00210526	possibly from human skin
Listeria	21950	30	0.00136674	possibly from human skin
Klebsiella	8659	9	0.00103938	possibly from human skin
Campylobacter	30028	22	0.00073265	possibly from human skin
Salmonella	51335	28	0.000545437	possibly from human skin
Candidatus Accumulibacter	1	0	0	Possibly from human skin＊	Leung M H Y, Wilkins D, Lee P K H. Insights into the pan-microbiome: skin microbial communities of Chinese individuals differ from other racial groups[J]. Scientific reports, 2015, 5: 11845.
Hydrogenophilus	1	0	0	Possibly from human skin＊	Leung M H Y, Wilkins D, Lee P K H. Insights into the pan-microbiome: skin microbial communities of Chinese individuals differ from other racial groups[J]. Scientific reports, 2015, 5: 11845.
Chryseobacterium	267	0	0	Possibly from human skin＊	H.-J. Kim, H. Kim, J. J. Kim, N. R. Myeong, T. Kim, T. Park, E. Kim, J.-y. Choi, J. Lee, S. An, W. J. Sul, Fragile skin microbiomes in megacities are assembled by a predominantly niche-based process. Sci. Adv. 4, e1701581 (2018). Perez Perez GI, Gao Z, Jourdain R, Ramirez J, Gany F, Clavaud C, et al. (2016) Body Site Is a More Determinant Factor than Human Population Diversity in the Healthy Skin…
Blautia	202	0	0	Possibly from human skin＊	Leung M H Y, Wilkins D, Lee P K H. Insights into the pan-microbiome: skin microbial communities of Chinese individuals differ from other racial groups[J]. Scientific reports, 2015, 5: 11845.
Nitrospira	179	0	0	Possibly from human skin＊	Leung M H Y, Wilkins D, Lee P K H. Insights into the pan-microbiome: skin microbial communities of Chinese individuals differ from other racial groups[J]. Scientific reports, 2015, 5: 11845.
Actinomyces	177	0	0	Possibly from human skin＊	Zeeuwen et al.: Microbiome dynamics of human epidermis following skin barrier disruption. Genome Biology 2012 13: R101. Capone K A , Dowd S E , Stamatas G N , et al. Diversity of the Human Skin Microbiome Early in Life[J]. Journal of Investigative Dermatology, 2011, 131(10):2026-2032. Leung M H Y, Wilkins D, Lee P K H. Insights into the pan-microbiome: skin microbial communities of Chinese indivi…
Rathayibacter	132	0	0	Possibly from human skin＊	Leung M H Y, Wilkins D, Lee P K H. Insights into the pan-microbiome: skin microbial communities of Chinese individuals differ from other racial groups[J]. Scientific reports, 2015, 5: 11845.
Elizabethkingia	127	0	0	Possibly from human skin＊	Leung M H Y, Wilkins D, Lee P K H. Insights into the pan-microbiome: skin microbial communities of Chinese individuals differ from other racial groups[J]. Scientific reports, 2015, 5: 11845.
Curtobacterium	121	0	0	Possibly from human skin＊	Leung M H Y, Wilkins D, Lee P K H. Insights into the pan-microbiome: skin microbial communities of Chinese individuals differ from other racial groups[J]. Scientific reports, 2015, 5: 11845.
Faecalibacterium	99	0	0	Possibly from human skin＊	H.-J. Kim, H. Kim, J. J. Kim, N. R. Myeong, T. Kim, T. Park, E. Kim, J.-y. Choi, J. Lee, S. An, W. J. Sul, Fragile skin microbiomes in megacities are assembled by a predominantly niche-based process. Sci. Adv. 4, e1701581 (2018). Capone K A , Dowd S E , Stamatas G N , et al. Diversity of the Human Skin Microbiome Early in Life[J]. Journal of Investigative Dermatology, 2011, 131(10):2026-2032. Leu…
Kingella	60	0	0	Possibly from human skin＊	Leung M H Y, Wilkins D, Lee P K H. Insights into the pan-microbiome: skin microbial communities of Chinese individuals differ from other racial groups[J]. Scientific reports, 2015, 5: 11845.
Coprococcus	57	0	0	Possibly from human skin＊	Leung M H Y, Wilkins D, Lee P K H. Insights into the pan-microbiome: skin microbial communities of Chinese individuals differ from other racial groups[J]. Scientific reports, 2015, 5: 11845.
Hymenobacter	56	0	0	Possibly from human skin＊	Leung M H Y, Wilkins D, Lee P K H. Insights into the pan-microbiome: skin microbial communities of Chinese individuals differ from other racial groups[J]. Scientific reports, 2015, 5: 11845.
Rhodanobacter	53	0	0	Possibly from human skin＊	H.-J. Kim, H. Kim, J. J. Kim, N. R. Myeong, T. Kim, T. Park, E. Kim, J.-y. Choi, J. Lee, S. An, W. J. Sul, Fragile skin microbiomes in megacities are assembled by a predominantly niche-based process. Sci. Adv. 4, e1701581 (2018).
Mucilaginibacter	51	0	0	Possibly from human skin＊	Leung M H Y, Wilkins D, Lee P K H. Insights into the pan-microbiome: skin microbial communities of Chinese individuals differ from other racial groups[J]. Scientific reports, 2015, 5: 11845.
Pandoraea	51	0	0	Possibly from human skin＊	Leung M H Y, Wilkins D, Lee P K H. Insights into the pan-microbiome: skin microbial communities of Chinese individuals differ from other racial groups[J]. Scientific reports, 2015, 5: 11845.
Lysobacter	49	0	0	Possibly from human skin＊	Leung M H Y, Wilkins D, Lee P K H. Insights into the pan-microbiome: skin microbial communities of Chinese individuals differ from other racial groups[J]. Scientific reports, 2015, 5: 11845.
Sporosarcina	45	0	0	Possibly from human skin＊	Leung M H Y, Wilkins D, Lee P K H. Insights into the pan-microbiome: skin microbial communities of Chinese individuals differ from other racial groups[J]. Scientific reports, 2015, 5: 11845.
Peptoniphilus	44	0	0	Possibly from human skin＊	Zeeuwen et al.: Microbiome dynamics of human epidermis following skin barrier disruption. Genome Biology 2012 13: R101. Capone K A , Dowd S E , Stamatas G N , et al. Diversity of the Human Skin Microbiome Early in Life[J]. Journal of Investigative Dermatology, 2011, 131(10):2026-2032. Gao Z , Tseng C H , Pei Z , et al. Molecular analysis of human forearm superficial skin bacterial biota[J]. Proc …
Devosia	44	0	0	Possibly from human skin＊	Leung M H Y, Wilkins D, Lee P K H. Insights into the pan-microbiome: skin microbial communities of Chinese individuals differ from other racial groups[J]. Scientific reports, 2015, 5: 11845.
Dialister	43	0	0	Possibly from human skin＊	Annika Fahlén, Engstrand L , Baker B S , et al. Comparison of bacterial microbiota in skin biopsies from normal and psoriatic skin[J]. Archives for Dermatological Research, 2012, 304(1):15-22.
Bosea	40	0	0	Possibly from human skin＊	Leung M H Y, Wilkins D, Lee P K H. Insights into the pan-microbiome: skin microbial communities of Chinese individuals differ from other racial groups[J]. Scientific reports, 2015, 5: 11845.
Haloferax	38	0	0	Possibly from human skin＊	Leung M H Y, Wilkins D, Lee P K H. Insights into the pan-microbiome: skin microbial communities of Chinese individuals differ from other racial groups[J]. Scientific reports, 2015, 5: 11845.
Empedobacter	35	0	0	Possibly from human skin＊	Annika Fahlén, Engstrand L , Baker B S , et al. Comparison of bacterial microbiota in skin biopsies from normal and psoriatic skin[J]. Archives for Dermatological Research, 2012, 304(1):15-22.
Virgibacillus	34	0	0	Possibly from human skin＊	Leung M H Y, Wilkins D, Lee P K H. Insights into the pan-microbiome: skin microbial communities of Chinese individuals differ from other racial groups[J]. Scientific reports, 2015, 5: 11845.
Limnohabitans	33	0	0	Possibly from human skin＊	Leung M H Y, Wilkins D, Lee P K H. Insights into the pan-microbiome: skin microbial communities of Chinese individuals differ from other racial groups[J]. Scientific reports, 2015, 5: 11845.
Aeromicrobium	31	0	0	Possibly from human skin＊	Leung M H Y, Wilkins D, Lee P K H. Insights into the pan-microbiome: skin microbial communities of Chinese individuals differ from other racial groups[J]. Scientific reports, 2015, 5: 11845.
Myroides	29	0	0	Possibly from human skin＊	Leung M H Y, Wilkins D, Lee P K H. Insights into the pan-microbiome: skin microbial communities of Chinese individuals differ from other racial groups[J]. Scientific reports, 2015, 5: 11845.
Blastomonas	29	0	0	Possibly from human skin＊	Leung M H Y, Wilkins D, Lee P K H. Insights into the pan-microbiome: skin microbial communities of Chinese individuals differ from other racial groups[J]. Scientific reports, 2015, 5: 11845.
Agromyces	28	0	0	Possibly from human skin＊	Leung M H Y, Wilkins D, Lee P K H. Insights into the pan-microbiome: skin microbial communities of Chinese individuals differ from other racial groups[J]. Scientific reports, 2015, 5: 11845.
Hydrogenophaga	27	0	0	Possibly from human skin＊	Capone K A , Dowd S E , Stamatas G N , et al. Diversity of the Human Skin Microbiome Early in Life[J]. Journal of Investigative Dermatology, 2011, 131(10):2026-2032. Leung M H Y, Wilkins D, Lee P K H. Insights into the pan-microbiome: skin microbial communities of Chinese individuals differ from other racial groups[J]. Scientific reports, 2015, 5: 11845.
Dyella	27	0	0	Possibly from human skin＊	Leung M H Y, Wilkins D, Lee P K H. Insights into the pan-microbiome: skin microbial communities of Chinese individuals differ from other racial groups[J]. Scientific reports, 2015, 5: 11845.
Dietzia	26	0	0	Possibly from human skin＊	Leung M H Y, Wilkins D, Lee P K H. Insights into the pan-microbiome: skin microbial communities of Chinese individuals differ from other racial groups[J]. Scientific reports, 2015, 5: 11845.
Brochothrix	26	0	0	Possibly from human skin＊	Gardiner M, Vicaretti M, Sparks J, et al. A longitudinal study of the diabetic skin and wound microbiome[J]. PeerJ, 2017, 5: e3543.
Vagococcus	26	0	0	Possibly from human skin＊	Leung M H Y, Wilkins D, Lee P K H. Insights into the pan-microbiome: skin microbial communities of Chinese individuals differ from other racial groups[J]. Scientific reports, 2015, 5: 11845.
Rhodovulum	26	0	0	Possibly from human skin＊	Leung M H Y, Wilkins D, Lee P K H. Insights into the pan-microbiome: skin microbial communities of Chinese individuals differ from other racial groups[J]. Scientific reports, 2015, 5: 11845.
Eikenella	25	0	0	Possibly from human skin＊	Leung M H Y, Wilkins D, Lee P K H. Insights into the pan-microbiome: skin microbial communities of Chinese individuals differ from other racial groups[J]. Scientific reports, 2015, 5: 11845.
Rheinheimera	24	0	0	Possibly from human skin＊	Annika Fahlén, Engstrand L , Baker B S , et al. Comparison of bacterial microbiota in skin biopsies from normal and psoriatic skin[J]. Archives for Dermatological Research, 2012, 304(1):15-22. Leung M H Y, Wilkins D, Lee P K H. Insights into the pan-microbiome: skin microbial communities of Chinese individuals differ from other racial groups[J]. Scientific reports, 2015, 5: 11845.
Megamonas	22	0	0	Possibly from human skin＊	Leung M H Y, Wilkins D, Lee P K H. Insights into the pan-microbiome: skin microbial communities of Chinese individuals differ from other racial groups[J]. Scientific reports, 2015, 5: 11845.
Roseomonas	22	0	0	Possibly from human skin＊	Mukherjee S , Mitra R , Maitra A , et al. Sebum and Hydration Levels in Specific Regions of Human Face Significantly Predict the Nature and Diversity of Facial Skin Microbiome[J]. Scientific Reports, 2016, 6:36062.
Anaerostipes	21	0	0	Possibly from human skin＊	Kueneman J G, Parfrey L W, Woodhams D C, et al. The amphibian skin‐associated microbiome across species, space and life history stages[J]. Molecular ecology, 2014, 23(6): 1238-1250. Leung M H Y, Wilkins D, Lee P K H. Insights into the pan-microbiome: skin microbial communities of Chinese individuals differ from other racial groups[J]. Scientific reports, 2015, 5: 11845.
Planktothrix	19	0	0	Possibly from human skin＊	Leung M H Y, Wilkins D, Lee P K H. Insights into the pan-microbiome: skin microbial communities of Chinese individuals differ from other racial groups[J]. Scientific reports, 2015, 5: 11845.
Luteimonas	19	0	0	Possibly from human skin＊	Leung M H Y, Wilkins D, Lee P K H. Insights into the pan-microbiome: skin microbial communities of Chinese individuals differ from other racial groups[J]. Scientific reports, 2015, 5: 11845.
Arenibacter	18	0	0	Possibly from human skin＊	Leung M H Y, Wilkins D, Lee P K H. Insights into the pan-microbiome: skin microbial communities of Chinese individuals differ from other racial groups[J]. Scientific reports, 2015, 5: 11845.
Kurthia	17	0	0	Possibly from human skin＊	Leung M H Y, Wilkins D, Lee P K H. Insights into the pan-microbiome: skin microbial communities of Chinese individuals differ from other racial groups[J]. Scientific reports, 2015, 5: 11845.
Dermacoccus	15	0	0	Possibly from human skin＊	Perez Perez GI, Gao Z, Jourdain R, Ramirez J, Gany F, Clavaud C, et al. (2016) Body Site Is a More Determinant Factor than Human Population Diversity in the Healthy Skin Microbiome. PLoS ONE 11(4) Gao Z , Tseng C H , Pei Z , et al. Molecular analysis of human forearm superficial skin bacterial biota[J]. Proc Natl Acad Sci U S A, 2007, 104(8):2927-2932. Leung M H Y, Wilkins D, Lee P K H. Insights …
Salinicoccus	15	0	0	Possibly from human skin＊	Leung M H Y, Wilkins D, Lee P K H. Insights into the pan-microbiome: skin microbial communities of Chinese individuals differ from other racial groups[J]. Scientific reports, 2015, 5: 11845.
Curvibacter	14	0	0	Possibly from human skin＊	Annika Fahlén, Engstrand L , Baker B S , et al. Comparison of bacterial microbiota in skin biopsies from normal and psoriatic skin[J]. Archives for Dermatological Research, 2012, 304(1):15-22.
Jiangella	13	0	0	Possibly from human skin＊	Leung M H Y, Wilkins D, Lee P K H. Insights into the pan-microbiome: skin microbial communities of Chinese individuals differ from other racial groups[J]. Scientific reports, 2015, 5: 11845.
Tessaracoccus	13	0	0	Possibly from human skin＊	Leung M H Y, Wilkins D, Lee P K H. Insights into the pan-microbiome: skin microbial communities of Chinese individuals differ from other racial groups[J]. Scientific reports, 2015, 5: 11845.
Aquabacterium	13	0	0	Possibly from human skin＊	Gao Z , Tseng C H , Pei Z , et al. Molecular analysis of human forearm superficial skin bacterial biota[J]. Proc Natl Acad Sci U S A, 2007, 104(8):2927-2932. Oh et al.: Shifts in human skin and nares microbiota of healthy children and adults. Genome Medicine 2012 4:77.
Williamsia	11	0	0	Possibly from human skin＊	Leung M H Y, Wilkins D, Lee P K H. Insights into the pan-microbiome: skin microbial communities of Chinese individuals differ from other racial groups[J]. Scientific reports, 2015, 5: 11845.
Lentzea	11	0	0	Possibly from human skin＊	Leung M H Y, Wilkins D, Lee P K H. Insights into the pan-microbiome: skin microbial communities of Chinese individuals differ from other racial groups[J]. Scientific reports, 2015, 5: 11845.
Agrococcus	10	0	0	Possibly from human skin＊	Leung M H Y, Wilkins D, Lee P K H. Insights into the pan-microbiome: skin microbial communities of Chinese individuals differ from other racial groups[J]. Scientific reports, 2015, 5: 11845.
Turicibacter	10	0	0	Possibly from human skin＊	Leung M H Y, Wilkins D, Lee P K H. Insights into the pan-microbiome: skin microbial communities of Chinese individuals differ from other racial groups[J]. Scientific reports, 2015, 5: 11845.
Dermabacter	9	0	0	Possibly from human skin＊	Leung M H Y, Wilkins D, Lee P K H. Insights into the pan-microbiome: skin microbial communities of Chinese individuals differ from other racial groups[J]. Scientific reports, 2015, 5: 11845.
Phycicoccus	9	0	0	Possibly from human skin＊	Leung M H Y, Wilkins D, Lee P K H. Insights into the pan-microbiome: skin microbial communities of Chinese individuals differ from other racial groups[J]. Scientific reports, 2015, 5: 11845.
Parvimonas	9	0	0	Possibly from human skin＊	Annika Fahlén, Engstrand L , Baker B S , et al. Comparison of bacterial microbiota in skin biopsies from normal and psoriatic skin[J]. Archives for Dermatological Research, 2012, 304(1):15-22. Leung M H Y, Wilkins D, Lee P K H. Insights into the pan-microbiome: skin microbial communities of Chinese individuals differ from other racial groups[J]. Scientific reports, 2015, 5: 11845.
Cardiobacterium	9	0	0	Possibly from human skin＊	Leung M H Y, Wilkins D, Lee P K H. Insights into the pan-microbiome: skin microbial communities of Chinese individuals differ from other racial groups[J]. Scientific reports, 2015, 5: 11845.
Varibaculum	8	0	0	Possibly from human skin＊	Leung M H Y, Wilkins D, Lee P K H. Insights into the pan-microbiome: skin microbial communities of Chinese individuals differ from other racial groups[J]. Scientific reports, 2015, 5: 11845.
Salimicrobium	8	0	0	Possibly from human skin＊	Leung M H Y, Wilkins D, Lee P K H. Insights into the pan-microbiome: skin microbial communities of Chinese individuals differ from other racial groups[J]. Scientific reports, 2015, 5: 11845.
Chelatococcus	8	0	0	Possibly from human skin＊	Leung M H Y, Wilkins D, Lee P K H. Insights into the pan-microbiome: skin microbial communities of Chinese individuals differ from other racial groups[J]. Scientific reports, 2015, 5: 11845.
Aminobacter	8	0	0	Possibly from human skin＊	Leung M H Y, Wilkins D, Lee P K H. Insights into the pan-microbiome: skin microbial communities of Chinese individuals differ from other racial groups[J]. Scientific reports, 2015, 5: 11845.
Lautropia	8	0	0	Possibly from human skin＊	Mukherjee S , Mitra R , Maitra A , et al. Sebum and Hydration Levels in Specific Regions of Human Face Significantly Predict the Nature and Diversity of Facial Skin Microbiome[J]. Scientific Reports, 2016, 6:36062. Leung M H Y, Wilkins D, Lee P K H. Insights into the pan-microbiome: skin microbial communities of Chinese individuals differ from other racial groups[J]. Scientific reports, 2015, 5: …
Scytonema	7	0	0	Possibly from human skin＊	Leung M H Y, Wilkins D, Lee P K H. Insights into the pan-microbiome: skin microbial communities of Chinese individuals differ from other racial groups[J]. Scientific reports, 2015, 5: 11845.
Helcococcus	7	0	0	Possibly from human skin＊	Leung M H Y, Wilkins D, Lee P K H. Insights into the pan-microbiome: skin microbial communities of Chinese individuals differ from other racial groups[J]. Scientific reports, 2015, 5: 11845. Gardiner M, Vicaretti M, Sparks J, et al. A longitudinal study of the diabetic skin and wound microbiome[J]. PeerJ, 2017, 5: e3543.
Arsenicicoccus	6	0	0	Possibly from human skin＊	Leung M H Y, Wilkins D, Lee P K H. Insights into the pan-microbiome: skin microbial communities of Chinese individuals differ from other racial groups[J]. Scientific reports, 2015, 5: 11845.
Marinilactibacillus	6	0	0	Possibly from human skin＊	Leung M H Y, Wilkins D, Lee P K H. Insights into the pan-microbiome: skin microbial communities of Chinese individuals differ from other racial groups[J]. Scientific reports, 2015, 5: 11845.
Diaphorobacter	6	0	0	Possibly from human skin＊	Capone K A , Dowd S E , Stamatas G N , et al. Diversity of the Human Skin Microbiome Early in Life[J]. Journal of Investigative Dermatology, 2011, 131(10):2026-2032. Gao Z , Tseng C H , Pei Z , et al. Molecular analysis of human forearm superficial skin bacterial biota[J]. Proc Natl Acad Sci U S A, 2007, 104(8):2927-2932.
Azospira	6	0	0	Possibly from human skin＊	Leung M H Y, Wilkins D, Lee P K H. Insights into the pan-microbiome: skin microbial communities of Chinese individuals differ from other racial groups[J]. Scientific reports, 2015, 5: 11845.
Propionimicrobium	4	0	0	Possibly from human skin＊	Leung M H Y, Wilkins D, Lee P K H. Insights into the pan-microbiome: skin microbial communities of Chinese individuals differ from other racial groups[J]. Scientific reports, 2015, 5: 11845.
Flavisolibacter	4	0	0	Possibly from human skin＊	Leung M H Y, Wilkins D, Lee P K H. Insights into the pan-microbiome: skin microbial communities of Chinese individuals differ from other racial groups[J]. Scientific reports, 2015, 5: 11845.
Mogibacterium	4	0	0	Possibly from human skin＊	Leung M H Y, Wilkins D, Lee P K H. Insights into the pan-microbiome: skin microbial communities of Chinese individuals differ from other racial groups[J]. Scientific reports, 2015, 5: 11845.
Paucibacter	4	0	0	Possibly from human skin＊	Leung M H Y, Wilkins D, Lee P K H. Insights into the pan-microbiome: skin microbial communities of Chinese individuals differ from other racial groups[J]. Scientific reports, 2015, 5: 11845.
Vitreoscilla	4	0	0	Possibly from human skin＊	Leung M H Y, Wilkins D, Lee P K H. Insights into the pan-microbiome: skin microbial communities of Chinese individuals differ from other racial groups[J]. Scientific reports, 2015, 5: 11845.
Steroidobacter	4	0	0	Possibly from human skin＊	Leung M H Y, Wilkins D, Lee P K H. Insights into the pan-microbiome: skin microbial communities of Chinese individuals differ from other racial groups[J]. Scientific reports, 2015, 5: 11845.
Oleispira	4	0	0	Possibly from human skin＊	Leung M H Y, Wilkins D, Lee P K H. Insights into the pan-microbiome: skin microbial communities of Chinese individuals differ from other racial groups[J]. Scientific reports, 2015, 5: 11845.
Friedmanniella	3	0	0	Possibly from human skin＊	Leung M H Y, Wilkins D, Lee P K H. Insights into the pan-microbiome: skin microbial communities of Chinese individuals differ from other racial groups[J]. Scientific reports, 2015, 5: 11845.
Ureibacillus	3	0	0	Possibly from human skin＊	Leung M H Y, Wilkins D, Lee P K H. Insights into the pan-microbiome: skin microbial communities of Chinese individuals differ from other racial groups[J]. Scientific reports, 2015, 5: 11845.
Sneathia	3	0	0	Possibly from human skin＊	Ling et al.: Pyrosequencing analysis of the human microbiota of healthy Chinese undergraduates. BMC Genomics 2013 14:390. Leung M H Y, Wilkins D, Lee P K H. Insights into the pan-microbiome: skin microbial communities of Chinese individuals differ from other racial groups[J]. Scientific reports, 2015, 5: 11845.
Vogesella	3	0	0	Possibly from human skin＊	Leung M H Y, Wilkins D, Lee P K H. Insights into the pan-microbiome: skin microbial communities of Chinese individuals differ from other racial groups[J]. Scientific reports, 2015, 5: 11845.
Dokdonella	3	0	0	Possibly from human skin＊	Leung M H Y, Wilkins D, Lee P K H. Insights into the pan-microbiome: skin microbial communities of Chinese individuals differ from other racial groups[J]. Scientific reports, 2015, 5: 11845.
Microcoleus	2	0	0	Possibly from human skin＊	Leung M H Y, Wilkins D, Lee P K H. Insights into the pan-microbiome: skin microbial communities of Chinese individuals differ from other racial groups[J]. Scientific reports, 2015, 5: 11845.
Abiotrophia	2	0	0	Possibly from human skin＊	Ross AA, Doxey AC, Neufeld JD. 2017. The skin microbiome of cohabiting couples. mSystems 2:e00043-17. https://doi.org/10 .1128/mSystems.00043-17.
Morganella	68	0	0	From other animals' skin	Kueneman J G, Parfrey L W, Woodhams D C, et al. The amphibian skin‐associated microbiome across species, space and life history stages[J]. Molecular ecology, 2014, 23(6): 1238-1250. Avena CV, Parfrey LW, Leff JW, Archer HM, Frick WF, Langwig KE, Kilpatrick AM, Powers KE, Foster JT and McKenzie VJ (2016) Deconstructing the Bat Skin Microbiome: Influences of the Host and the Environment. Front. Mic…
Massilia	62	0	0	From other animals' skin	Avena CV, Parfrey LW, Leff JW, Archer HM, Frick WF, Langwig KE, Kilpatrick AM, Powers KE, Foster JT and McKenzie VJ (2016) Deconstructing the Bat Skin Microbiome: Influences of the Host and the Environment. Front. Microbiol. 7:1753.
Alcaligenes	40	0	0	From other animals' skin	Avena CV, Parfrey LW, Leff JW, Archer HM, Frick WF, Langwig KE, Kilpatrick AM, Powers KE, Foster JT and McKenzie VJ (2016) Deconstructing the Bat Skin Microbiome: Influences of the Host and the Environment. Front. Microbiol. 7:1753.
Planococcus	30	0	0	From other animals' skin	Kueneman J G, Parfrey L W, Woodhams D C, et al. The amphibian skin‐associated microbiome across species, space and life history stages[J]. Molecular ecology, 2014, 23(6): 1238-1250.
Nonomuraea	27	0	0	From other animals' skin	Kueneman J G, Parfrey L W, Woodhams D C, et al. The amphibian skin‐associated microbiome across species, space and life history stages[J]. Molecular ecology, 2014, 23(6): 1238-1250. Avena CV, Parfrey LW, Leff JW, Archer HM, Frick WF, Langwig KE, Kilpatrick AM, Powers KE, Foster JT and McKenzie VJ (2016) Deconstructing the Bat Skin Microbiome: Influences of the Host and the Environment. Front. Mic…
Trueperella	25	0	0	From other animals' skin	Avena CV, Parfrey LW, Leff JW, Archer HM, Frick WF, Langwig KE, Kilpatrick AM, Powers KE, Foster JT and McKenzie VJ (2016) Deconstructing the Bat Skin Microbiome: Influences of the Host and the Environment. Front. Microbiol. 7:1753.
Citromicrobium	23	0	0	From other animals' skin	Kueneman J G, Parfrey L W, Woodhams D C, et al. The amphibian skin‐associated microbiome across species, space and life history stages[J]. Molecular ecology, 2014, 23(6): 1238-1250.
Cellulosimicrobium	19	0	0	From other animals' skin	Kueneman J G, Parfrey L W, Woodhams D C, et al. The amphibian skin‐associated microbiome across species, space and life history stages[J]. Molecular ecology, 2014, 23(6): 1238-1250.
Nitratireductor	14	0	0	From other animals' skin	Avena CV, Parfrey LW, Leff JW, Archer HM, Frick WF, Langwig KE, Kilpatrick AM, Powers KE, Foster JT and McKenzie VJ (2016) Deconstructing the Bat Skin Microbiome: Influences of the Host and the Environment. Front. Microbiol. 7:1753.
Shinella	13	0	0	From other animals' skin	Avena CV, Parfrey LW, Leff JW, Archer HM, Frick WF, Langwig KE, Kilpatrick AM, Powers KE, Foster JT and McKenzie VJ (2016) Deconstructing the Bat Skin Microbiome: Influences of the Host and the Environment. Front. Microbiol. 7:1753.
Methyloversatilis	9	0	0	From other animals' skin	Kueneman J G, Parfrey L W, Woodhams D C, et al. The amphibian skin‐associated microbiome across species, space and life history stages[J]. Molecular ecology, 2014, 23(6): 1238-1250. Avena CV, Parfrey LW, Leff JW, Archer HM, Frick WF, Langwig KE, Kilpatrick AM, Powers KE, Foster JT and McKenzie VJ (2016) Deconstructing the Bat Skin Microbiome: Influences of the Host and the Environment. Front. Mic…
Christensenella	8	0	0	From other animals' skin	Avena CV, Parfrey LW, Leff JW, Archer HM, Frick WF, Langwig KE, Kilpatrick AM, Powers KE, Foster JT and McKenzie VJ (2016) Deconstructing the Bat Skin Microbiome: Influences of the Host and the Environment. Front. Microbiol. 7:1753.
Serinicoccus	7	0	0	From other animals' skin	Avena CV, Parfrey LW, Leff JW, Archer HM, Frick WF, Langwig KE, Kilpatrick AM, Powers KE, Foster JT and McKenzie VJ (2016) Deconstructing the Bat Skin Microbiome: Influences of the Host and the Environment. Front. Microbiol. 7:1753.
Candidatus Cardinium	7	0	0	From other animals' skin	Kueneman J G, Parfrey L W, Woodhams D C, et al. The amphibian skin‐associated microbiome across species, space and life history stages[J]. Molecular ecology, 2014, 23(6): 1238-1250. Avena CV, Parfrey LW, Leff JW, Archer HM, Frick WF, Langwig KE, Kilpatrick AM, Powers KE, Foster JT and McKenzie VJ (2016) Deconstructing the Bat Skin Microbiome: Influences of the Host and the Environment. Front. Mic…
Parascardovia	5	0	0	From other animals' skin	Kueneman J G, Parfrey L W, Woodhams D C, et al. The amphibian skin‐associated microbiome across species, space and life history stages[J]. Molecular ecology, 2014, 23(6): 1238-1250.
Bergeyella	5	0	0	From other animals' skin	Hoffmann A R, Patterson A P, Diesel A, et al. The skin microbiome in healthy and allergic dogs[J]. PloS one, 2014, 9(1): e83197. Kueneman J G, Parfrey L W, Woodhams D C, et al. The amphibian skin‐associated microbiome across species, space and life history stages[J]. Molecular ecology, 2014, 23(6): 1238-1250.
Trichormus	5	0	0	From other animals' skin	Kueneman J G, Parfrey L W, Woodhams D C, et al. The amphibian skin‐associated microbiome across species, space and life history stages[J]. Molecular ecology, 2014, 23(6): 1238-1250.
Blastochloris	5	0	0	From other animals' skin	Avena CV, Parfrey LW, Leff JW, Archer HM, Frick WF, Langwig KE, Kilpatrick AM, Powers KE, Foster JT and McKenzie VJ (2016) Deconstructing the Bat Skin Microbiome: Influences of the Host and the Environment. Front. Microbiol. 7:1753.
Roseateles	5	0	0	From other animals' skin	Kueneman J G, Parfrey L W, Woodhams D C, et al. The amphibian skin‐associated microbiome across species, space and life history stages[J]. Molecular ecology, 2014, 23(6): 1238-1250.
Adlercreutzia	4	0	0	From other animals' skin	Avena CV, Parfrey LW, Leff JW, Archer HM, Frick WF, Langwig KE, Kilpatrick AM, Powers KE, Foster JT and McKenzie VJ (2016) Deconstructing the Bat Skin Microbiome: Influences of the Host and the Environment. Front. Microbiol. 7:1753.
Actinopolymorpha	3	0	0	From other animals' skin	Avena CV, Parfrey LW, Leff JW, Archer HM, Frick WF, Langwig KE, Kilpatrick AM, Powers KE, Foster JT and McKenzie VJ (2016) Deconstructing the Bat Skin Microbiome: Influences of the Host and the Environment. Front. Microbiol. 7:1753.
Pimelobacter	3	0	0	From other animals' skin	Kueneman J G, Parfrey L W, Woodhams D C, et al. The amphibian skin‐associated microbiome across species, space and life history stages[J]. Molecular ecology, 2014, 23(6): 1238-1250. Avena CV, Parfrey LW, Leff JW, Archer HM, Frick WF, Langwig KE, Kilpatrick AM, Powers KE, Foster JT and McKenzie VJ (2016) Deconstructing the Bat Skin Microbiome: Influences of the Host and the Environment. Front. Mic…
Thermobacillus	3	0	0	From other animals' skin	Avena CV, Parfrey LW, Leff JW, Archer HM, Frick WF, Langwig KE, Kilpatrick AM, Powers KE, Foster JT and McKenzie VJ (2016) Deconstructing the Bat Skin Microbiome: Influences of the Host and the Environment. Front. Microbiol. 7:1753.
Negativicoccus	3	0	0	From other animals' skin	Kueneman J G, Parfrey L W, Woodhams D C, et al. The amphibian skin‐associated microbiome across species, space and life history stages[J]. Molecular ecology, 2014, 23(6): 1238-1250.
Singulisphaera	3	0	0	From other animals' skin	Kueneman J G, Parfrey L W, Woodhams D C, et al. The amphibian skin‐associated microbiome across species, space and life history stages[J]. Molecular ecology, 2014, 23(6): 1238-1250. Avena CV, Parfrey LW, Leff JW, Archer HM, Frick WF, Langwig KE, Kilpatrick AM, Powers KE, Foster JT and McKenzie VJ (2016) Deconstructing the Bat Skin Microbiome: Influences of the Host and the Environment. Front. Mic…
Xenophilus	3	0	0	From other animals' skin	Kueneman J G, Parfrey L W, Woodhams D C, et al. The amphibian skin‐associated microbiome across species, space and life history stages[J]. Molecular ecology, 2014, 23(6): 1238-1250.
Azohydromonas	2	0	0	From other animals' skin	Hoffmann A R, Patterson A P, Diesel A, et al. The skin microbiome in healthy and allergic dogs[J]. PloS one, 2014, 9(1): e83197. Kueneman J G, Parfrey L W, Woodhams D C, et al. The amphibian skin‐associated microbiome across species, space and life history stages[J]. Molecular ecology, 2014, 23(6): 1238-1250.
Aquaspirillum	2	0	0	From other animals' skin	Avena CV, Parfrey LW, Leff JW, Archer HM, Frick WF, Langwig KE, Kilpatrick AM, Powers KE, Foster JT and McKenzie VJ (2016) Deconstructing the Bat Skin Microbiome: Influences of the Host and the Environment. Front. Microbiol. 7:1753.
Algoriphagus	1	0	0	From other animals' skin	Avena CV, Parfrey LW, Leff JW, Archer HM, Frick WF, Langwig KE, Kilpatrick AM, Powers KE, Foster JT and McKenzie VJ (2016) Deconstructing the Bat Skin Microbiome: Influences of the Host and the Environment. Front. Microbiol. 7:1753.
Roseibacterium	1	0	0	From elsewhere
Pararhodospirillum	1	0	0	From elsewhere
Aquincola	1	0	0	From elsewhere
Jeongeupia	1	0	0	From elsewhere
Candidatus Methylopumilus	1	0	0	From elsewhere
Labilithrix	1	0	0	From elsewhere
Clostridioides	1921	0	0	From elsewhere
Mycobacteroides	1814	0	0	From elsewhere
Cutibacterium	289	0	0	From elsewhere
Mycolicibacterium	229	0	0	From elsewhere
Paraburkholderia	149	0	0	From elsewhere
Lachnoclostridium	141	0	0	From elsewhere
Leclercia	108	0	0	From elsewhere
Cryobacterium	104	0	0	From elsewhere
Raoultella	97	0	0	From elsewhere
Ensifer	58	0	0	From elsewhere
Paeniclostridium	50	0	0	From elsewhere
Methanothrix	49	0	0	From elsewhere
Komagataeibacter	49	0	0	From elsewhere
Hafnia	49	0	0	From elsewhere
Proteiniphilum	47	0	0	From elsewhere
Fischerella	45	0	0	From elsewhere
Glaesserella	45	0	0	From elsewhere
Rodentibacter	39	0	0	From elsewhere
Histophilus	38	0	0	From elsewhere
Duganella	34	0	0	From elsewhere
Afipia	33	0	0	From elsewhere
Altererythrobacter	33	0	0	From elsewhere
Erysipelatoclostridium	32	0	0	From elsewhere
Mycolicibacter	30	0	0	From elsewhere
Porphyrobacter	30	0	0	From elsewhere
Neorhizobium	29	0	0	From elsewhere
Thalassolituus	29	0	0	From elsewhere
Thioclava	28	0	0	From elsewhere
Kosakonia	28	0	0	From elsewhere
Piscirickettsia	28	0	0	From elsewhere
Mageeibacillus	27	0	0	From elsewhere
Flavonifractor	26	0	0	From elsewhere
Nonlabens	25	0	0	From elsewhere
Lelliottia	22	0	0	From elsewhere
Pluralibacter	22	0	0	From elsewhere
Aureimonas	21	0	0	From elsewhere
Parageobacillus	20	0	0	From elsewhere
Schaalia	19	0	0	From elsewhere
Glutamicibacter	19	0	0	From elsewhere
Hungateiclostridium	19	0	0	From elsewhere
Leisingera	19	0	0	From elsewhere
Marinovum	19	0	0	From elsewhere
Methylorubrum	17	0	0	From elsewhere
Acidipropionibacterium	16	0	0	From elsewhere
Faecalitalea	16	0	0	From elsewhere
Microvirga	16	0	0	From elsewhere
Celeribacter	16	0	0	From elsewhere
Kluyvera	15	0	0	From elsewhere
Plantibacter	14	0	0	From elsewhere
Barnesiella	14	0	0	From elsewhere
Pannonibacter	14	0	0	From elsewhere
Methylophilus	14	0	0	From elsewhere
Cobetia	14	0	0	From elsewhere
Stappia	12	0	0	From elsewhere
Pseudarthrobacter	11	0	0	From elsewhere
Gordonibacter	11	0	0	From elsewhere
Muribaculum	11	0	0	From elsewhere
Pseudorhodobacter	11	0	0	From elsewhere
Yoonia	11	0	0	From elsewhere
Rhizobacter	11	0	0	From elsewhere
Cedecea	11	0	0	From elsewhere
Nitrososphaera	10	0	0	From elsewhere
Pseudopropionibacterium	10	0	0	From elsewhere
Romboutsia	10	0	0	From elsewhere
Martelella	10	0	0	From elsewhere
Hoeflea	10	0	0	From elsewhere
Tatumella	10	0	0	From elsewhere
Actinotignum	9	0	0	From elsewhere
Marmoricola	9	0	0	From elsewhere
Jeotgalibacillus	9	0	0	From elsewhere
Intestinimonas	9	0	0	From elsewhere
Salipiger	9	0	0	From elsewhere
Croceicoccus	8	0	0	From elsewhere
Frondihabitans	7	0	0	From elsewhere
Paenarthrobacter	7	0	0	From elsewhere
Sinomonas	7	0	0	From elsewhere
Rufibacter	7	0	0	From elsewhere
Defluviimonas	7	0	0	From elsewhere
Atlantibacter	7	0	0	From elsewhere
Bibersteinia	7	0	0	From elsewhere
Ilumatobacter	6	0	0	From elsewhere
Aeribacillus	6	0	0	From elsewhere
Desulfofundulus	6	0	0	From elsewhere
Yangia	6	0	0	From elsewhere
Microterricola	5	0	0	From elsewhere
Rhodoluna	5	0	0	From elsewhere
Alloactinosynnema	5	0	0	From elsewhere
Flammeovirga	5	0	0	From elsewhere
Jeotgalibaca	5	0	0	From elsewhere
Confluentimicrobium	5	0	0	From elsewhere
Castellaniella	5	0	0	From elsewhere
Ideonella	5	0	0	From elsewhere
Mitsuaria	5	0	0	From elsewhere
Gibbsiella	5	0	0	From elsewhere
Obesumbacterium	5	0	0	From elsewhere
Cloacibacillus	5	0	0	From elsewhere
Scardovia	4	0	0	From elsewhere
Terrabacter	4	0	0	From elsewhere
Microcella	4	0	0	From elsewhere
Echinicola	4	0	0	From elsewhere
Ottowia	4	0	0	From elsewhere
Pseudacidovorax	4	0	0	From elsewhere
Sulfuricella	4	0	0	From elsewhere
Rugosibacter	4	0	0	From elsewhere
Acidihalobacter	4	0	0	From elsewhere
Methylovulum	4	0	0	From elsewhere
Lawsonella	3	0	0	From elsewhere
Aurantimicrobium	3	0	0	From elsewhere
Auraticoccus	3	0	0	From elsewhere
Brevirhabdus	3	0	0	From elsewhere
Tateyamaria	3	0	0	From elsewhere
Kozakia	3	0	0	From elsewhere
Serpentinomonas	3	0	0	From elsewhere
Sulfuriferula	3	0	0	From elsewhere
Phytobacter	3	0	0	From elsewhere
Hoyosella	2	0	0	From elsewhere
Luteipulveratus	2	0	0	From elsewhere
Denitrobacterium	2	0	0	From elsewhere
Fermentimonas	2	0	0	From elsewhere
Aquiflexum	2	0	0	From elsewhere
Pseudopedobacter	2	0	0	From elsewhere
Gloeocapsa	2	0	0	From elsewhere
Mastigocladus	2	0	0	From elsewhere
Cylindrospermum	2	0	0	From elsewhere
Chamaesiphon	2	0	0	From elsewhere
Geosporobacter	2	0	0	From elsewhere
Acutalibacter	2	0	0	From elsewhere
Faecalibaculum	2	0	0	From elsewhere
Ezakiella	2	0	0	From elsewhere
Gottschalkia	2	0	0	From elsewhere
Murdochiella	2	0	0	From elsewhere
Antarctobacter	2	0	0	From elsewhere
Pelagibaca	2	0	0	From elsewhere
Halotalea	2	0	0	From elsewhere
Fretibacterium	2	0	0	From elsewhere
Luteitalea	1	0	0	From elsewhere
Devriesea	1	0	0	From elsewhere
Cnuibacter	1	0	0	From elsewhere
Neomicrococcus	1	0	0	From elsewhere
Psychromicrobium	1	0	0	From elsewhere
Streptoalloteichus	1	0	0	From elsewhere
Planobispora	1	0	0	From elsewhere
Thermocatellispora	1	0	0	From elsewhere
Libanicoccus	1	0	0	From elsewhere
Phoenicibacter	1	0	0	From elsewhere
Candidatus Saccharimonas	1	0	0	From elsewhere
Chondrocystis	1	0	0	From elsewhere
Gloeomargarita	1	0	0	From elsewhere
Aulosira	1	0	0	From elsewhere
Crinalium	1	0	0	From elsewhere
Auricoccus	1	0	0	From elsewhere
Dehalobacterium	1	0	0	From elsewhere
Ndongobacter	1	0	0	From elsewhere

## Sheet: Table S3
Supplementary Table 3| Detailed information on the genome coverage obtained by iHSMGC
Bacteria				fungi				Viruses
Species/Strains name	Taxon name	genome cds length	Ratio of Covered genome	Species/Strains name	Taxon name	genome cds length	Ratio of Covered genome	Species/Strains name	Taxon name	genome cds length	Ratio of Covered genome
Xanthomonas vesicatoria ATCC 35937	k_Bacteria;p_Proteobacteria;c_Gammaproteobacteria;o_Xanthomonadales;f_Xanthomonadaceae;g_Xanthomonas;s_Xanthomonas vesicatoria	4115321	0.756408	Yarrowia lipolytica strain 1031_YLIP	k_Eukaryota;p_Ascomycota;c_Saccharomycetes;o_Saccharomycetales;f_Dipodascaceae;g_Yarrowia;s_Yarrowia lipolytica	7749	1	Human papillomavirus type 49	k_Viruses;f_Papillomaviridae;g_Betapapillomavirus;s_Betapapillomavirus 3	6393	1
Xanthomonas vesicatoria	k_Bacteria;p_Proteobacteria;c_Gammaproteobacteria;o_Xanthomonadales;f_Xanthomonadaceae;g_Xanthomonas;s_Xanthomonas vesicatoria	4141814	0.761204	Malassezia restricta strain CBS 8742	k_Eukaryota;p_Basidiomycota;c_Malasseziomycetes;o_Malasseziales;f_Malasseziaceae;g_Malassezia;s_Malassezia restricta	7254946	0.99968	Human papillomavirus type 96	k_Viruses;f_Papillomaviridae;g_Betapapillomavirus;s_Betapapillomavirus 5	7656	1
Xanthomonas vasicola pv. vasculorum	k_Bacteria;p_Proteobacteria;c_Gammaproteobacteria;o_Xanthomonadales;f_Xanthomonadaceae;g_Xanthomonas;s_Xanthomonas vesicatoria	3817334	0.759121	Malassezia restricta strain CBS 7877	k_Eukaryota;p_Basidiomycota;c_Malasseziomycetes;o_Malasseziales;f_Malasseziaceae;g_Malassezia;s_Malassezia restricta	7296490	0.999525	Human endogenous retrovirus K113	k_Viruses;o_Ortervirales;f_Retroviridae;s_Human endogenous retrovirus K	2100	1
Xanthomonas vasicola	k_Bacteria;p_Proteobacteria;c_Gammaproteobacteria;o_Xanthomonadales;f_Xanthomonadaceae;g_Xanthomonas;s_Xanthomonas vesicatoria	3919102	0.749673	Malassezia restricta strain KCTC 27527	k_Eukaryota;p_Basidiomycota;c_Malasseziomycetes;o_Malasseziales;f_Malasseziaceae;g_Malassezia;s_Malassezia restricta	7369627	0.999309	Propionibacterium phage PHL132N00	k_Viruses;o_Caudovirales;f_Siphoviridae;g_Pahexavirus;s_Propionibacterium virus PHL132N00	17721	1
Xanthomonas translucens pv. undulosa	k_Bacteria;p_Proteobacteria;c_Gammaproteobacteria;o_Xanthomonadales;f_Xanthomonadaceae;g_Xanthomonas;s_Xanthomonas translucens	3642318	0.701399	Malassezia globosa strain CBS 7966	k_Eukaryota;p_Basidiomycota;c_Malasseziomycetes;o_Malasseziales;f_Malasseziaceae;g_Malassezia;s_Malassezia pachydermatis	8927313	0.998583	Human papillomavirus 179	k_Viruses;f_Papillomaviridae;g_Gammapapillomavirus;s_Gammapapillomavirus 15	6084	1
Xanthomonas translucens pv. translucens DSM 18974	k_Bacteria;p_Proteobacteria;c_Gammaproteobacteria;o_Xanthomonadales;f_Xanthomonadaceae;g_Xanthomonas;s_Xanthomonas translucens	3756757	0.686117	Malassezia globosa strain CBS 7990	k_Eukaryota;p_Basidiomycota;c_Malasseziomycetes;o_Malasseziales;f_Malasseziaceae;g_Malassezia;s_Malassezia pachydermatis	8872662	0.998546	Staphylococcus virus IPLA7	k_Viruses;o_Caudovirales;f_Siphoviridae;g_Phietavirus;s_Staphylococcus virus IPLA7	27975	0.999923
Xanthomonas sp. ISO98C4	k_Bacteria;p_Proteobacteria;c_Gammaproteobacteria;o_Xanthomonadales;f_Xanthomonadaceae;g_Xanthomonas;s_Xanthomonas sp. ISO98C4	4196063	0.7449	Malassezia globosa strain CBS 7874	k_Eukaryota;p_Basidiomycota;c_Malasseziomycetes;o_Malasseziales;f_Malasseziaceae;g_Malassezia;s_Malassezia pachydermatis	8923464	0.997279	Propionibacterium phage PHL114L00	k_Viruses;o_Caudovirales;f_Siphoviridae;g_Pahexavirus;s_Propionibacterium virus PHL114L00	18795	0.999728
Xanthomonas sacchari	k_Bacteria;p_Proteobacteria;c_Gammaproteobacteria;o_Xanthomonadales;f_Xanthomonadaceae;g_Xanthomonas;s_Xanthomonas sacchari	3972254	0.650022	Malassezia sympodialis strain ATCC 96806	k_Eukaryota;p_Basidiomycota;c_Malasseziomycetes;o_Malasseziales;f_Malasseziaceae;g_Malassezia;s_Malassezia sympodialis	7429611	0.997124	Propionibacterium phage PHL055N00	k_Viruses;o_Caudovirales;f_Siphoviridae;g_Pahexavirus;s_Propionibacterium phage PHL055N00	18369	0.99942
Xanthomonas phaseoli pv. phaseoli	k_Bacteria;p_Proteobacteria;c_Gammaproteobacteria;o_Xanthomonadales;f_Xanthomonadaceae;g_Xanthomonas;s_Xanthomonas phaseoli	4074471	0.762896	Malassezia sympodialis strain ATCC 44340	k_Eukaryota;p_Basidiomycota;c_Malasseziomycetes;o_Malasseziales;f_Malasseziaceae;g_Malassezia;s_Malassezia sympodialis	7496466	0.996991	Propionibacterium phage PHL117M00	k_Viruses;o_Caudovirales;f_Siphoviridae;g_Pahexavirus;s_Propionibacterium virus PHL117M00	18369	0.99942
Xanthomonas perforans 91-118	k_Bacteria;p_Proteobacteria;c_Gammaproteobacteria;o_Xanthomonadales;f_Xanthomonadaceae;g_Xanthomonas;s_Xanthomonas phaseoli	3871966	0.784469	Malassezia sympodialis strain ATCC 42132	k_Eukaryota;p_Basidiomycota;c_Malasseziomycetes;o_Malasseziales;f_Malasseziaceae;g_Malassezia;s_Malassezia sympodialis	7478725	0.996881	Propionibacterium phage PHL194M00	k_Viruses;o_Caudovirales;f_Siphoviridae;g_Pahexavirus;s_Propionibacterium virus PHL194M00	18369	0.99942
Xanthomonas perforans	k_Bacteria;p_Proteobacteria;c_Gammaproteobacteria;o_Xanthomonadales;f_Xanthomonadaceae;g_Xanthomonas;s_Xanthomonas phaseoli	4174410	0.755252	Pichia pastoris GS115	k_Eukaryota;p_Ascomycota;c_Saccharomycetes;o_Saccharomycetales;f_Pichiaceae;g_Pichia;s_Pichia pastoris	10424296	0.996494	Propionibacterium phage PHL163M00	k_Viruses;o_Caudovirales;f_Siphoviridae;g_Pahexavirus;s_Propionibacterium virus PHL163M00	17784	0.999294
Xanthomonas oryzae pv. oryzicola BLS256	k_Bacteria;p_Proteobacteria;c_Gammaproteobacteria;o_Xanthomonadales;f_Xanthomonadaceae;g_Xanthomonas;s_Xanthomonas oryzae	3793094	0.699227	Malassezia sympodialis ATCC 42132	k_Eukaryota;p_Basidiomycota;c_Malasseziomycetes;o_Malasseziales;f_Malasseziaceae;g_Malassezia;s_Malassezia sympodialis	7786082	0.996289	Staphylococcus virus IPLA5	k_Viruses;o_Caudovirales;f_Siphoviridae;g_Phietavirus;s_Staphylococcus virus IPLA5	26958	0.998637
Xanthomonas oryzae pv. oryzicola	k_Bacteria;p_Proteobacteria;c_Gammaproteobacteria;o_Xanthomonadales;f_Xanthomonadaceae;g_Xanthomonas;s_Xanthomonas oryzae	3979795	0.673269	Malassezia sympodialis isolate KS292	k_Eukaryota;p_Basidiomycota;c_Malasseziomycetes;o_Malasseziales;f_Malasseziaceae;g_Malassezia;s_Malassezia sympodialis	7732420	0.995822	Staphylococcus virus CNPH82	k_Viruses;o_Caudovirales;f_Siphoviridae;g_Phietavirus;s_Staphylococcus virus CNPH82	28320	0.997871
Xanthomonas oryzae pv. oryzae PXO99A	k_Bacteria;p_Proteobacteria;c_Gammaproteobacteria;o_Xanthomonadales;f_Xanthomonadaceae;g_Xanthomonas;s_Xanthomonas oryzae	4124917	0.661164	Malassezia globosa CBS 7966	k_Eukaryota;p_Basidiomycota;c_Malasseziomycetes;o_Malasseziales;f_Malasseziaceae;g_Malassezia;s_Malassezia pachydermatis	8957352	0.995596	Lactococcus phage bIL310	k_Viruses;o_Caudovirales;f_Siphoviridae;s_Lactococcus phage bIL310	6009	0.996827
Xanthomonas oryzae pv. oryzae PXO86	k_Bacteria;p_Proteobacteria;c_Gammaproteobacteria;o_Xanthomonadales;f_Xanthomonadaceae;g_Xanthomonas;s_Xanthomonas oryzae	3920382	0.659701	Komagataella phaffii CBS 7435	k_Eukaryota;p_Ascomycota;c_Saccharomycetes;o_Saccharomycetales;f_Phaffomycetaceae;g_Komagataella;s_Komagataella phaffii	9383211	0.995519	Propionibacterium phage P100D	k_Viruses;o_Caudovirales;f_Siphoviridae;g_Pahexavirus;s_Propionibacterium virus P100D	19614	0.996333
Xanthomonas oryzae pv. oryzae MAFF 311018	k_Bacteria;p_Proteobacteria;c_Gammaproteobacteria;o_Xanthomonadales;f_Xanthomonadaceae;g_Xanthomonas;s_Xanthomonas oryzae	3876234	0.670102	Malassezia sympodialis isolate KS004	k_Eukaryota;p_Basidiomycota;c_Malasseziomycetes;o_Malasseziales;f_Malasseziaceae;g_Malassezia;s_Malassezia sympodialis	7729037	0.995213	Propionibacterium phage QueenBey	k_Viruses;o_Caudovirales;f_Siphoviridae;g_Pahexavirus;s_Propionibacterium phage QueenBey	18960	0.996332
Xanthomonas oryzae pv. oryzae	k_Bacteria;p_Proteobacteria;c_Gammaproteobacteria;o_Xanthomonadales;f_Xanthomonadaceae;g_Xanthomonas;s_Xanthomonas oryzae	3660590	0.720458	Komagataella phaffi	k_Eukaryota;p_Ascomycota;c_Saccharomycetes;o_Saccharomycetales;f_Phaffomycetaceae;g_Komagataella;s_Komagataella phaffii	9329917	0.99497	Propionibacterium phage Enoki	k_Viruses;o_Caudovirales;f_Siphoviridae;g_Pahexavirus;s_Propionibacterium phage Enoki	19548	0.996276
Xanthomonas oryzae	k_Bacteria;p_Proteobacteria;c_Gammaproteobacteria;o_Xanthomonadales;f_Xanthomonadaceae;g_Xanthomonas;s_Xanthomonas oryzae	3889233	0.702076	Pichia pastoris CBS 7435	k_Eukaryota;p_Ascomycota;c_Saccharomycetes;o_Saccharomycetales;f_Pichiaceae;g_Pichia;s_Pichia pastoris	10176019	0.994596	Propionibacterium phage ATCC29399B_C	k_Viruses;o_Caudovirales;f_Siphoviridae;g_Pahexavirus;s_Propionibacterium virus ATCC29399BC	19005	0.996274
Xanthomonas hortorum	k_Bacteria;p_Proteobacteria;c_Gammaproteobacteria;o_Xanthomonadales;f_Xanthomonadaceae;g_Xanthomonas;s_Xanthomonas hortorum	4123705	0.792432	Komagataella phaffii strain WT	k_Eukaryota;p_Ascomycota;c_Saccharomycetes;o_Saccharomycetales;f_Phaffomycetaceae;g_Komagataella;s_Komagataella phaffii	9397609	0.994596	Propionibacterium phage ATCC29399B_T	k_Viruses;o_Caudovirales;f_Siphoviridae;g_Pahexavirus;s_Propionibacterium virus ATCC29399BT	18999	0.996266
Xanthomonas gardneri	k_Bacteria;p_Proteobacteria;c_Gammaproteobacteria;o_Xanthomonadales;f_Xanthomonadaceae;g_Xanthomonas;s_Xanthomonas gardneri	4255727	0.769046	Saccharomyces cerevisiae strain T52	k_Eukaryota;p_Ascomycota;c_Schizosaccharomycetes;o_Schizosaccharomycetales;f_Schizosaccharomycetaceae;g_Schizosaccharomyces;s_Saccharomyces cerevisiae	11499266	0.994092	Propionibacterium phage Ouroboros	k_Viruses;o_Caudovirales;f_Siphoviridae;g_Pahexavirus;s_Propionibacterium virus Ouroboros	19473	0.996251
Xanthomonas fragariae	k_Bacteria;p_Proteobacteria;c_Gammaproteobacteria;o_Xanthomonadales;f_Xanthomonadaceae;g_Xanthomonas;s_Xanthomonas fragariae	3283003	0.742244	Komagataella phaffii GS115	k_Eukaryota;p_Ascomycota;c_Saccharomycetes;o_Saccharomycetales;f_Phaffomycetaceae;g_Komagataella;s_Komagataella phaffii	9462757	0.993754	Propionibacterium phage Pirate	k_Viruses;o_Caudovirales;f_Siphoviridae;g_Pahexavirus;s_Propionibacterium virus Pirate	18873	0.996188
Xanthomonas euvesicatoria	k_Bacteria;p_Proteobacteria;c_Gammaproteobacteria;o_Xanthomonadales;f_Xanthomonadaceae;g_Xanthomonas;s_Xanthomonas euvesicatoria	4306027	0.741499	Saccharomyces cerevisiae strain 1B-D1606	k_Eukaryota;p_Ascomycota;c_Schizosaccharomycetes;o_Schizosaccharomycetales;f_Schizosaccharomycetaceae;g_Schizosaccharomyces;s_Saccharomyces cerevisiae	11566949	0.993085	Propionibacterium phage Keiki	k_Viruses;o_Caudovirales;f_Siphoviridae;g_Pahexavirus;s_Propionibacterium virus Keiki	18882	0.99615
Xanthomonas citri subsp. citri UI6	k_Bacteria;p_Proteobacteria;c_Gammaproteobacteria;o_Xanthomonadales;f_Xanthomonadaceae;g_Xanthomonas;s_Xanthomonas citri	4121357	0.754999	Malassezia sympodialis isolate KS024	k_Eukaryota;p_Basidiomycota;c_Malasseziomycetes;o_Malasseziales;f_Malasseziaceae;g_Malassezia;s_Malassezia sympodialis	7757162	0.9906	Propionibacterium phage P101A	k_Viruses;o_Caudovirales;f_Siphoviridae;g_Pahexavirus;s_Propionibacterium virus P101A	19635	0.996132
Xanthomonas citri subsp. citri Aw12879	k_Bacteria;p_Proteobacteria;c_Gammaproteobacteria;o_Xanthomonadales;f_Xanthomonadaceae;g_Xanthomonas;s_Xanthomonas citri	4254623	0.754159	Malassezia restricta CBS 7877	k_Eukaryota;p_Basidiomycota;c_Malasseziomycetes;o_Malasseziales;f_Malasseziaceae;g_Malassezia;s_Malassezia restricta	7242696	0.990309	Propionibacterium phage PHL171M01	k_Viruses;o_Caudovirales;f_Siphoviridae;g_Pahexavirus;s_Propionibacterium virus PHL171M01	18234	0.996118
Xanthomonas citri subsp. citri A306	k_Bacteria;p_Proteobacteria;c_Gammaproteobacteria;o_Xanthomonadales;f_Xanthomonadaceae;g_Xanthomonas;s_Xanthomonas citri	4155842	0.753183	Candida parapsilosis isolate N3_182_000G1	k_Eukaryota;p_Ascomycota;c_Saccharomycetes;o_Saccharomycetales;f_Debaryomycetaceae;g_Candida;s_Candida parapsilosis	12562971	0.989798	Propionibacterium phage PHL116M00	k_Viruses;o_Caudovirales;f_Siphoviridae;g_Pahexavirus;s_Propionibacterium virus PHL116M00	18376	0.996109
Xanthomonas citri pv. vignicola	k_Bacteria;p_Proteobacteria;c_Gammaproteobacteria;o_Xanthomonadales;f_Xanthomonadaceae;g_Xanthomonas;s_Xanthomonas citri	4482336	0.719633	Candida parapsilosis isolate S2_005_002R2a	k_Eukaryota;p_Ascomycota;c_Saccharomycetes;o_Saccharomycetales;f_Debaryomycetaceae;g_Candida;s_Candida parapsilosis	11565670	0.989072	Propionibacterium phage BruceLethal	k_Viruses;o_Caudovirales;f_Siphoviridae;g_Pahexavirus;s_Propionibacterium phage BruceLethal	19452	0.996106
Xanthomonas citri pv. phaseoli var. fuscans	k_Bacteria;p_Proteobacteria;c_Gammaproteobacteria;o_Xanthomonadales;f_Xanthomonadaceae;g_Xanthomonas;s_Xanthomonas citri	4092801	0.760421	Malassezia sympodialis isolate KS327	k_Eukaryota;p_Basidiomycota;c_Malasseziomycetes;o_Malasseziales;f_Malasseziaceae;g_Malassezia;s_Malassezia sympodialis	7873153	0.984147	Propionibacterium phage PHL070N00	k_Viruses;o_Caudovirales;f_Siphoviridae;g_Pahexavirus;s_Propionibacterium virus PHL070N00	18252	0.996095
Xanthomonas citri pv. malvacearum	k_Bacteria;p_Proteobacteria;c_Gammaproteobacteria;o_Xanthomonadales;f_Xanthomonadaceae;g_Xanthomonas;s_Xanthomonas citri	4071526	0.762077	Candida parapsilosis GA1	k_Eukaryota;p_Ascomycota;c_Saccharomycetes;o_Saccharomycetales;f_Debaryomycetaceae;g_Candida;s_Candida parapsilosis	13018798	0.98325	Propionibacterium phage P104A	k_Viruses;o_Caudovirales;f_Siphoviridae;g_Pahexavirus;s_Propionibacterium virus P104A	19302	0.996076
Xanthomonas citri pv. glycines str. 8ra	k_Bacteria;p_Proteobacteria;c_Gammaproteobacteria;o_Xanthomonadales;f_Xanthomonadaceae;g_Xanthomonas;s_Xanthomonas citri	4260234	0.754369	Candida parapsilosis strain CDC317	k_Eukaryota;p_Ascomycota;c_Saccharomycetes;o_Saccharomycetales;f_Debaryomycetaceae;g_Candida;s_Candida parapsilosis	13030174	0.982723	Propionibacterium phage Lauchelly	k_Viruses;o_Caudovirales;f_Siphoviridae;g_Pahexavirus;s_Propionibacterium virus Lauchelly	18963	0.996056
Xanthomonas citri pv. glycines str. 12-2	k_Bacteria;p_Proteobacteria;c_Gammaproteobacteria;o_Xanthomonadales;f_Xanthomonadaceae;g_Xanthomonas;s_Xanthomonas citri	4273300	0.751245	Candida parapsilosis CBS6318	k_Eukaryota;p_Ascomycota;c_Saccharomycetes;o_Saccharomycetales;f_Debaryomycetaceae;g_Candida;s_Candida parapsilosis	13049856	0.97663	Propionibacterium phage PHL041M10	k_Viruses;o_Caudovirales;f_Siphoviridae;g_Pahexavirus;s_Propionibacterium virus PHL041M10	18837	0.996034
Xanthomonas citri pv. fuscans	k_Bacteria;p_Proteobacteria;c_Gammaproteobacteria;o_Xanthomonadales;f_Xanthomonadaceae;g_Xanthomonas;s_Xanthomonas citri	4001385	0.772957	Saccharomyces cerevisiae strain MTKSKsf_E2	k_Eukaryota;p_Ascomycota;c_Schizosaccharomycetes;o_Schizosaccharomycetales;f_Schizosaccharomycetaceae;g_Schizosaccharomyces;s_Saccharomyces cerevisiae	11495561	0.968367	Propionibacterium phage PHL030N00	k_Viruses;o_Caudovirales;f_Siphoviridae;g_Pahexavirus;s_Propionibacterium phage PHL030N00	18279	0.996005
Xanthomonas citri pv. citri str. 306	k_Bacteria;p_Proteobacteria;c_Gammaproteobacteria;o_Xanthomonadales;f_Xanthomonadaceae;g_Xanthomonas;s_Xanthomonas citri	4169484	0.752981	Saccharomyces cerevisiae strain WI_C_MB95MBMZ_4	k_Eukaryota;p_Ascomycota;c_Schizosaccharomycetes;o_Schizosaccharomycetales;f_Schizosaccharomycetaceae;g_Schizosaccharomyces;s_Saccharomyces cerevisiae	11487586	0.967192	Propionibacterium phage Solid	k_Viruses;o_Caudovirales;f_Siphoviridae;g_Pahexavirus;s_Propionibacterium virus Solid	19458	0.995928
Xanthomonas citri pv. citri	k_Bacteria;p_Proteobacteria;c_Gammaproteobacteria;o_Xanthomonadales;f_Xanthomonadaceae;g_Xanthomonas;s_Xanthomonas citri	4121356	0.755012	Saccharomyces cerevisiae strain CDRDR_sf_H	k_Eukaryota;p_Ascomycota;c_Schizosaccharomycetes;o_Schizosaccharomycetales;f_Schizosaccharomycetaceae;g_Schizosaccharomyces;s_Saccharomyces cerevisiae	11512823	0.965619	Enterobacteria phage P4	k_Viruses;o_Caudovirales;s_Enterobacteria phage P4	7326	0.995924
Xanthomonas citri pv. aurantifolii	k_Bacteria;p_Proteobacteria;c_Gammaproteobacteria;o_Xanthomonadales;f_Xanthomonadaceae;g_Xanthomonas;s_Xanthomonas citri	4161382	0.742712	Malassezia furfur strain CBS 7982	k_Eukaryota;p_Basidiomycota;c_Malasseziomycetes;o_Malasseziales;f_Malasseziaceae;g_Malassezia;s_Malassezia furfur	7710610	0.963295	Staphylococcus phage StB20-like	k_Viruses;o_Caudovirales;f_Siphoviridae;s_Staphylococcus phage StB20-like	27075	0.995907
Xanthomonas campestris pv. vesicatoria str. 85-10	k_Bacteria;p_Proteobacteria;c_Gammaproteobacteria;o_Xanthomonadales;f_Xanthomonadaceae;g_Xanthomonas;s_Xanthomonas campestris	4263740	0.751116	Saccharomyces cerevisiae P283	k_Eukaryota;p_Ascomycota;c_Schizosaccharomycetes;o_Schizosaccharomycetales;f_Schizosaccharomycetaceae;g_Schizosaccharomyces;s_Saccharomyces cerevisiae	11241067	0.96196	Propionibacterium phage PHL009M11	k_Viruses;o_Caudovirales;f_Siphoviridae;g_Pahexavirus;s_Propionibacterium virus PHL009M11	18803	0.995882
Xanthomonas campestris pv. raphani 756C	k_Bacteria;p_Proteobacteria;c_Gammaproteobacteria;o_Xanthomonadales;f_Xanthomonadaceae;g_Xanthomonas;s_Xanthomonas campestris	3884016	0.958568	Saccharomyces cerevisiae UFMG A-905	k_Eukaryota;p_Ascomycota;c_Schizosaccharomycetes;o_Schizosaccharomycetales;f_Schizosaccharomycetaceae;g_Schizosaccharomyces;s_Saccharomyces cerevisiae	11425083	0.960193	Propionibacterium phage PHL095N00	k_Viruses;o_Caudovirales;f_Siphoviridae;g_Pahexavirus;s_Propionibacterium virus PHL095N00	18744	0.995872
Xanthomonas campestris pv. musacearum NCPPB 4379	k_Bacteria;p_Proteobacteria;c_Gammaproteobacteria;o_Xanthomonadales;f_Xanthomonadaceae;g_Xanthomonas;s_Xanthomonas campestris	3762307	0.765532	Saccharomyces cerevisiae strain EBY.VW4000	k_Eukaryota;p_Ascomycota;c_Schizosaccharomycetes;o_Schizosaccharomycetales;f_Schizosaccharomycetaceae;g_Schizosaccharomyces;s_Saccharomyces cerevisiae	11386071	0.959936	Propionibacterium phage PHL141N00	k_Viruses;o_Caudovirales;f_Siphoviridae;g_Pahexavirus;s_Propionibacterium virus PHL141N00	18332	0.995826
Xanthomonas campestris pv. campestris str. CN18	k_Bacteria;p_Proteobacteria;c_Gammaproteobacteria;o_Xanthomonadales;f_Xanthomonadaceae;g_Xanthomonas;s_Xanthomonas campestris	4104125	0.932631	Saccharomyces cerevisiae strain WSERCsf_G4	k_Eukaryota;p_Ascomycota;c_Schizosaccharomycetes;o_Schizosaccharomycetales;f_Schizosaccharomycetaceae;g_Schizosaccharomyces;s_Saccharomyces cerevisiae	11467873	0.95971	Propionibacterium phage Attacne	k_Viruses;o_Caudovirales;f_Siphoviridae;g_Pahexavirus;s_Propionibacterium virus Attacne	18465	0.995728
Xanthomonas campestris pv. campestris str. CN17	k_Bacteria;p_Proteobacteria;c_Gammaproteobacteria;o_Xanthomonadales;f_Xanthomonadaceae;g_Xanthomonas;s_Xanthomonas campestris	4026013	0.949238	Saccharomyces cerevisiae strain Ethanol	k_Eukaryota;p_Ascomycota;c_Schizosaccharomycetes;o_Schizosaccharomycetales;f_Schizosaccharomycetaceae;g_Schizosaccharomyces;s_Saccharomyces cerevisiae	11492112	0.9594	Propionibacterium phage PHL112N00	k_Viruses;o_Caudovirales;f_Siphoviridae;g_Pahexavirus;s_Propionibacterium virus PHL112N00	18804	0.995714
Xanthomonas campestris pv. campestris str. CN15	k_Bacteria;p_Proteobacteria;c_Gammaproteobacteria;o_Xanthomonadales;f_Xanthomonadaceae;g_Xanthomonas;s_Xanthomonas campestris	4015067	0.954826	Saccharomyces cerevisiae strain WI_S_JASA_5	k_Eukaryota;p_Ascomycota;c_Schizosaccharomycetes;o_Schizosaccharomycetales;f_Schizosaccharomycetaceae;g_Schizosaccharomyces;s_Saccharomyces cerevisiae	11477836	0.959209	Propionibacterium phage PAC1	k_Viruses;o_Caudovirales;f_Siphoviridae;g_Pahexavirus;s_Propionibacterium phage PAC1	19071	0.995624
Xanthomonas campestris pv. campestris str. CN14	k_Bacteria;p_Proteobacteria;c_Gammaproteobacteria;o_Xanthomonadales;f_Xanthomonadaceae;g_Xanthomonas;s_Xanthomonas campestris	3996795	0.958123	Saccharomyces cerevisiae R008	k_Eukaryota;p_Ascomycota;c_Schizosaccharomycetes;o_Schizosaccharomycetales;f_Schizosaccharomycetaceae;g_Schizosaccharomyces;s_Saccharomyces cerevisiae	11427028	0.959152	Propionibacterium phage PHL092M00	k_Viruses;o_Caudovirales;f_Siphoviridae;g_Pahexavirus;s_Propionibacterium virus PHL092M00	17913	0.995519
Xanthomonas campestris pv. campestris str. CN12	k_Bacteria;p_Proteobacteria;c_Gammaproteobacteria;o_Xanthomonadales;f_Xanthomonadaceae;g_Xanthomonas;s_Xanthomonas campestris	4000538	0.956947	Saccharomyces cerevisiae ZTW1	k_Eukaryota;p_Ascomycota;c_Schizosaccharomycetes;o_Schizosaccharomycetales;f_Schizosaccharomycetaceae;g_Schizosaccharomyces;s_Saccharomyces cerevisiae	11414743	0.958999	Propionibacterium phage Procrass1	k_Viruses;o_Caudovirales;f_Siphoviridae;g_Pahexavirus;s_Propionibacterium virus Procrass1	19251	0.995463
Xanthomonas campestris pv. campestris str. CN03	k_Bacteria;p_Proteobacteria;c_Gammaproteobacteria;o_Xanthomonadales;f_Xanthomonadaceae;g_Xanthomonas;s_Xanthomonas campestris	4033202	0.971667	Saccharomyces cerevisiae strain MARARsf_A10	k_Eukaryota;p_Ascomycota;c_Schizosaccharomycetes;o_Schizosaccharomycetales;f_Schizosaccharomycetaceae;g_Schizosaccharomyces;s_Saccharomyces cerevisiae	11525495	0.958882	Propionibacterium phage P1.1	k_Viruses;o_Caudovirales;f_Siphoviridae;g_Pahexavirus;s_Propionibacterium virus P1.1	19614	0.995406
Xanthomonas campestris pv. campestris str. ATCC 33913	k_Bacteria;p_Proteobacteria;c_Gammaproteobacteria;o_Xanthomonadales;f_Xanthomonadaceae;g_Xanthomonas;s_Xanthomonas campestris	3979419	0.978547	Saccharomyces cerevisiae strain T8	k_Eukaryota;p_Ascomycota;c_Schizosaccharomycetes;o_Schizosaccharomycetales;f_Schizosaccharomycetaceae;g_Schizosaccharomyces;s_Saccharomyces cerevisiae	11510620	0.958856	Propionibacterium phage P100_1	k_Viruses;o_Caudovirales;f_Siphoviridae;g_Pahexavirus;s_Propionibacterium virus P1001	19524	0.995366
Xanthomonas campestris pv. campestris str. 8004	k_Bacteria;p_Proteobacteria;c_Gammaproteobacteria;o_Xanthomonadales;f_Xanthomonadaceae;g_Xanthomonas;s_Xanthomonas campestris	4057529	0.970928	Saccharomyces cerevisiae strain GSY2239	k_Eukaryota;p_Ascomycota;c_Schizosaccharomycetes;o_Schizosaccharomycetales;f_Schizosaccharomycetaceae;g_Schizosaccharomyces;s_Saccharomyces cerevisiae	11500195	0.958831	Propionibacterium phage PHL113M01	k_Viruses;o_Caudovirales;f_Siphoviridae;g_Pahexavirus;s_Propionibacterium virus PHL113M01	17793	0.995304
Xanthomonas campestris pv. campestris	k_Bacteria;p_Proteobacteria;c_Gammaproteobacteria;o_Xanthomonadales;f_Xanthomonadaceae;g_Xanthomonas;s_Xanthomonas campestris	3992292	0.985873	Saccharomyces cerevisiae UC5	k_Eukaryota;p_Ascomycota;c_Schizosaccharomycetes;o_Schizosaccharomycetales;f_Schizosaccharomycetaceae;g_Schizosaccharomyces;s_Saccharomyces cerevisiae	11298521	0.958815	Propionibacterium phage Wizzo	k_Viruses;o_Caudovirales;f_Siphoviridae;g_Pahexavirus;s_Propionibacterium virus Wizzo	19218	0.995246
Xanthomonas campestris pv. arecae	k_Bacteria;p_Proteobacteria;c_Gammaproteobacteria;o_Xanthomonadales;f_Xanthomonadaceae;g_Xanthomonas;s_Xanthomonas campestris	3862663	0.753256	Saccharomyces cerevisiae R103	k_Eukaryota;p_Ascomycota;c_Schizosaccharomycetes;o_Schizosaccharomycetales;f_Schizosaccharomycetaceae;g_Schizosaccharomyces;s_Saccharomyces cerevisiae	11348433	0.958765	Propionibacterium phage PHL111M01	k_Viruses;o_Caudovirales;f_Siphoviridae;g_Pahexavirus;s_Propionibacterium virus PHL111M01	18306	0.99524
Xanthomonas campestris	k_Bacteria;p_Proteobacteria;c_Gammaproteobacteria;o_Xanthomonadales;f_Xanthomonadaceae;g_Xanthomonas;s_Xanthomonas campestris	4138939	0.801684	Saccharomyces cerevisiae strain RM11-1A	k_Eukaryota;p_Ascomycota;c_Schizosaccharomycetes;o_Schizosaccharomycetales;f_Schizosaccharomycetaceae;g_Schizosaccharomyces;s_Saccharomyces cerevisiae	11478920	0.958755	Propionibacterium phage PHL150M00	k_Viruses;o_Caudovirales;f_Siphoviridae;g_Pahexavirus;s_Propionibacterium phage PHL150M00	18966	0.995202
Xanthomonas axonopodis Xac29-1	k_Bacteria;p_Proteobacteria;c_Gammaproteobacteria;o_Xanthomonadales;f_Xanthomonadaceae;g_Xanthomonas;s_Xanthomonas axonopodis	4166720	0.748292	Saccharomyces cerevisiae strain ISO12	k_Eukaryota;p_Ascomycota;c_Schizosaccharomycetes;o_Schizosaccharomycetales;f_Schizosaccharomycetaceae;g_Schizosaccharomyces;s_Saccharomyces cerevisiae	11355721	0.958705	Propionibacterium phage PHL308M00	k_Viruses;o_Caudovirales;f_Siphoviridae;g_Pahexavirus;s_Propionibacterium virus PHL308M00	18966	0.995202
Xanthomonas axonopodis pv. commiphoreae	k_Bacteria;p_Proteobacteria;c_Gammaproteobacteria;o_Xanthomonadales;f_Xanthomonadaceae;g_Xanthomonas;s_Xanthomonas axonopodis	3832876	0.791649	Saccharomyces cerevisiae M3707	k_Eukaryota;p_Ascomycota;c_Schizosaccharomycetes;o_Schizosaccharomycetales;f_Schizosaccharomycetaceae;g_Schizosaccharomyces;s_Saccharomyces cerevisiae	11459946	0.958387	Propionibacterium phage PHL067M01	k_Viruses;o_Caudovirales;f_Siphoviridae;g_Pahexavirus;s_Propionibacterium virus PHL067M01	18255	0.99518
Xanthomonas axonopodis pv. citrumelo F1	k_Bacteria;p_Proteobacteria;c_Gammaproteobacteria;o_Xanthomonadales;f_Xanthomonadaceae;g_Xanthomonas;s_Xanthomonas axonopodis	3964328	0.782928	Saccharomyces cerevisiae CEN.PK113-7D	k_Eukaryota;p_Ascomycota;c_Schizosaccharomycetes;o_Schizosaccharomycetales;f_Schizosaccharomycetaceae;g_Schizosaccharomyces;s_Saccharomyces cerevisiae	12147754	0.958374	Propionibacterium phage PHL071N05	k_Viruses;o_Caudovirales;f_Siphoviridae;g_Pahexavirus;s_Propionibacterium virus PHL071N05	18798	0.995177
Xanthomonas albilineans GPE PC73	k_Bacteria;p_Proteobacteria;c_Gammaproteobacteria;o_Xanthomonadales;f_Xanthomonadaceae;g_Xanthomonas;s_Xanthomonas albilineans	3048580	0.553696	Alternaria alternata strain SRC1lrK2f	k_Eukaryota;p_Ascomycota;c_Dothideomycetes;o_Pleosporales;f_Pleosporaceae;g_Alternaria;s_Alternaria alternata	32986874	0.951802	Propionibacterium phage PHL179M00	k_Viruses;o_Caudovirales;f_Siphoviridae;g_Pahexavirus;s_Propionibacterium virus PHL179M00	18192	0.995169
Xanthobacter autotrophicus Py2	k_Bacteria;p_Proteobacteria;c_Alphaproteobacteria;o_Rhizobiales;f_Xanthobacteraceae;g_Xanthobacter;s_Xanthobacter autotrophicus	4479666	0.421299	Malassezia furfur strain JPLK23	k_Eukaryota;p_Basidiomycota;c_Malasseziomycetes;o_Malasseziales;f_Malasseziaceae;g_Malassezia;s_Malassezia furfur	7582723	0.949372	Propionibacterium phage PHL067M10	k_Viruses;o_Caudovirales;f_Siphoviridae;g_Pahexavirus;s_Propionibacterium phage PHL067M10	18306	0.995152
Weissella confusa	k_Bacteria;p_Firmicutes;c_Bacilli;o_Lactobacillales;f_Leuconostocaceae;g_Weissella;s_Weissella confusa	1780986	0.570928	Alternaria alternata strain ATCC 34957	k_Eukaryota;p_Ascomycota;c_Dothideomycetes;o_Pleosporales;f_Pleosporaceae;g_Alternaria;s_Alternaria alternata	33499641	0.947953	Propionibacterium phage P9.1	k_Viruses;o_Caudovirales;f_Siphoviridae;g_Pahexavirus;s_Propionibacterium virus P91	19638	0.995135
Weissella cibaria	k_Bacteria;p_Firmicutes;c_Bacilli;o_Lactobacillales;f_Leuconostocaceae;g_Weissella;s_Weissella cibaria	2007898	0.907107	Alternaria alternata strain B2a	k_Eukaryota;p_Ascomycota;c_Dothideomycetes;o_Pleosporales;f_Pleosporaceae;g_Alternaria;s_Alternaria alternata	33008816	0.940778	Propionibacterium phage PHL025M00	k_Viruses;o_Caudovirales;f_Siphoviridae;g_Pahexavirus;s_Propionibacterium virus PHL025M00	18720	0.995074
Weissella ceti	k_Bacteria;p_Firmicutes;c_Bacilli;o_Lactobacillales;f_Leuconostocaceae;g_Weissella;s_Weissella ceti	1065673	0.333157	Alternaria alternata strain Z7	k_Eukaryota;p_Ascomycota;c_Dothideomycetes;o_Pleosporales;f_Pleosporaceae;g_Alternaria;s_Alternaria alternata	34355861	0.930933	Propionibacterium phage PHL301M00	k_Viruses;o_Caudovirales;f_Siphoviridae;g_Pahexavirus;s_Propionibacterium virus PHL301M00	18294	0.995066
Verminephrobacter eiseniae EF01-2	k_Bacteria;p_Proteobacteria;c_Betaproteobacteria;o_Burkholderiales;f_Comamonadaceae;g_Verminephrobacter;s_Verminephrobacter eiseniae	4631005	0.448513	Alternaria alternata strain FERA 1177	k_Eukaryota;p_Ascomycota;c_Dothideomycetes;o_Pleosporales;f_Pleosporaceae;g_Alternaria;s_Alternaria alternata	35624771	0.909394	Propionibacterium phage P105	k_Viruses;o_Caudovirales;f_Siphoviridae;g_Pahexavirus;s_Propionibacterium virus P105	18948	0.994703
Veillonella rodentium	k_Bacteria;p_Firmicutes;c_Negativicutes;o_Veillonellales;f_Veillonellaceae;g_Veillonella;s_Veillonella rodentium	1649399	0.529844	Malassezia furfur strain CBS 7019	k_Eukaryota;p_Basidiomycota;c_Malasseziomycetes;o_Malasseziales;f_Malasseziaceae;g_Malassezia;s_Malassezia furfur	13389814	0.905512	Propionibacterium phage PAS50	k_Viruses;o_Caudovirales;f_Siphoviridae;g_Pahexavirus;s_Propionibacterium virus PAS50	18216	0.994496
Veillonella parvula DSM 2008	k_Bacteria;p_Firmicutes;c_Negativicutes;o_Veillonellales;f_Veillonellaceae;g_Veillonella;s_Veillonella parvula	1720293	0.993826	Saccharomyces cerevisiae FL100	k_Eukaryota;p_Ascomycota;c_Schizosaccharomycetes;o_Schizosaccharomycetales;f_Schizosaccharomycetaceae;g_Schizosaccharomyces;s_Saccharomyces cerevisiae	11523791	0.905068	Propionibacterium phage Stormborn	k_Viruses;o_Caudovirales;f_Siphoviridae;g_Pahexavirus;s_Propionibacterium virus Stormborn	18198	0.994447
Veillonella parvula	k_Bacteria;p_Firmicutes;c_Negativicutes;o_Veillonellales;f_Veillonellaceae;g_Veillonella;s_Veillonella parvula	1740975	0.993997	Malassezia furfur strain CBS 1878	k_Eukaryota;p_Basidiomycota;c_Malasseziomycetes;o_Malasseziales;f_Malasseziaceae;g_Malassezia;s_Malassezia furfur	13521568	0.904229	Human papillomavirus 5	k_Viruses;f_Papillomaviridae;g_Betapapillomavirus;s_Betapapillomavirus 1	7719	0.994183
Veillonella dispar	k_Bacteria;p_Firmicutes;c_Negativicutes;o_Veillonellales;f_Veillonellaceae;g_Veillonella;s_Veillonella dispar	1679728	0.928555	Malassezia furfur strain CBS 4172	k_Eukaryota;p_Basidiomycota;c_Malasseziomycetes;o_Malasseziales;f_Malasseziaceae;g_Malassezia;s_Malassezia furfur	14013615	0.89621	Staphylococcus phage CNPx	k_Viruses;o_Caudovirales;f_Siphoviridae;g_Phietavirus;s_Staphylococcus phage CNPx	27411	0.993664
Variovorax sp. PMC12	k_Bacteria;p_Proteobacteria;c_Betaproteobacteria;o_Burkholderiales;f_Comamonadaceae;g_Variovorax;s_Variovorax sp. PMC12	6033079	0.773273	Malassezia furfur strain CBS 7710	k_Eukaryota;p_Basidiomycota;c_Malasseziomycetes;o_Malasseziales;f_Malasseziaceae;g_Malassezia;s_Malassezia furfur	14814863	0.892074	Propionibacterium phage PAD20	k_Viruses;o_Caudovirales;f_Siphoviridae;g_Pahexavirus;s_Propionibacterium virus PAD20	18192	0.9935
Variovorax sp. PAMC 28711	k_Bacteria;p_Proteobacteria;c_Betaproteobacteria;o_Burkholderiales;f_Comamonadaceae;g_Variovorax;s_Variovorax sp. PAMC 28711	3736774	0.661151	Malassezia furfur strain 4DS	k_Eukaryota;p_Basidiomycota;c_Malasseziomycetes;o_Malasseziales;f_Malasseziaceae;g_Malassezia;s_Malassezia furfur	10170430	0.824906	Propionibacterium phage P100_A	k_Viruses;o_Caudovirales;f_Siphoviridae;g_Pahexavirus;s_Propionibacterium virus P100A	19551	0.993207
Variovorax paradoxus S110	k_Bacteria;p_Proteobacteria;c_Betaproteobacteria;o_Burkholderiales;f_Comamonadaceae;g_Variovorax;s_Variovorax paradoxus	5740935	0.700507	Trichophyton rubrum CBS 100081	k_Eukaryota;p_Ascomycota;c_Eurotiomycetes;o_Onygenales;f_Arthrodermataceae;g_Trichophyton;s_Trichophyton benhamiae	23061530	0.78681	Propionibacterium phage PHL152M00	k_Viruses;o_Caudovirales;f_Siphoviridae;g_Pahexavirus;s_Propionibacterium virus PHL152M00	18063	0.993111
Variovorax paradoxus EPS	k_Bacteria;p_Proteobacteria;c_Betaproteobacteria;o_Burkholderiales;f_Comamonadaceae;g_Variovorax;s_Variovorax paradoxus	5588593	0.739222	Trichophyton rubrum CBS 288.86	k_Eukaryota;p_Ascomycota;c_Eurotiomycetes;o_Onygenales;f_Arthrodermataceae;g_Trichophyton;s_Trichophyton benhamiae	23128481	0.786634	Propionibacterium phage Moyashi	k_Viruses;o_Caudovirales;f_Siphoviridae;g_Pahexavirus;s_Propionibacterium phage Moyashi	19053	0.992837
Variovorax paradoxus B4	k_Bacteria;p_Proteobacteria;c_Betaproteobacteria;o_Burkholderiales;f_Comamonadaceae;g_Variovorax;s_Variovorax paradoxus	6128031	0.690913	Trichophyton rubrum MR1448	k_Eukaryota;p_Ascomycota;c_Eurotiomycetes;o_Onygenales;f_Arthrodermataceae;g_Trichophyton;s_Trichophyton benhamiae	23128374	0.786483	Propionibacterium phage PHL199M00	k_Viruses;o_Caudovirales;f_Siphoviridae;g_Pahexavirus;s_Propionibacterium virus PHL199M00	18192	0.992452
Variovorax boronicumulans	k_Bacteria;p_Proteobacteria;c_Betaproteobacteria;o_Burkholderiales;f_Comamonadaceae;g_Variovorax;s_Variovorax boronicumulans	6077286	0.688822	Trichophyton rubrum CBS 735.88	k_Eukaryota;p_Ascomycota;c_Eurotiomycetes;o_Onygenales;f_Arthrodermataceae;g_Trichophyton;s_Trichophyton benhamiae	22623769	0.786296	Propionibacterium phage PHL117M01	k_Viruses;o_Caudovirales;f_Siphoviridae;g_Pahexavirus;s_Propionibacterium virus PHL117M01	18263	0.99198
Tessaracoccus sp. T2.5-30	k_Bacteria;p_Actinobacteria;c_Actinobacteria;o_Propionibacteriales;f_Propionibacteriaceae;g_Tessaracoccus;s_Tessaracoccus sp. T2.5-30	2756589	0.387607	Trichophyton rubrum strain IGIB-SBL-CI1	k_Eukaryota;p_Ascomycota;c_Eurotiomycetes;o_Onygenales;f_Arthrodermataceae;g_Trichophyton;s_Trichophyton benhamiae	22521026	0.786274	Propionibacterium phage PHL037M02	k_Viruses;o_Caudovirales;f_Siphoviridae;g_Pahexavirus;s_Propionibacterium virus PHL037M02	18834	0.99181
Tessaracoccus sp. Marseille-P5995	k_Bacteria;p_Actinobacteria;c_Actinobacteria;o_Propionibacteriales;f_Propionibacteriaceae;g_Tessaracoccus;s_Tessaracoccus sp. Marseille-P5995	2296251	0.374427	Trichophyton rubrum MR850	k_Eukaryota;p_Ascomycota;c_Eurotiomycetes;o_Onygenales;f_Arthrodermataceae;g_Trichophyton;s_Trichophyton benhamiae	23165055	0.786227	Propionibacterium phage PA6	k_Viruses;o_Caudovirales;f_Siphoviridae;g_Pahexavirus;s_Propionibacterium virus PA6	17706	0.990804
Tessaracoccus flavus	k_Bacteria;p_Actinobacteria;c_Actinobacteria;o_Propionibacteriales;f_Propionibacteriaceae;g_Tessaracoccus;s_Tessaracoccus flavus	2666468	0.569412	Trichophyton rubrum D6	k_Eukaryota;p_Ascomycota;c_Eurotiomycetes;o_Onygenales;f_Arthrodermataceae;g_Trichophyton;s_Trichophyton benhamiae	23124535	0.786166	Propionibacterium phage PHL060L00	k_Viruses;o_Caudovirales;f_Siphoviridae;g_Pahexavirus;s_Propionibacterium virus PHL060L00	18612	0.990722
Tessaracoccus flavescens	k_Bacteria;p_Actinobacteria;c_Actinobacteria;o_Propionibacteriales;f_Propionibacteriaceae;g_Tessaracoccus;s_Tessaracoccus flavescens	2975279	0.712974	Trichophyton rubrum MR1459	k_Eukaryota;p_Ascomycota;c_Eurotiomycetes;o_Onygenales;f_Arthrodermataceae;g_Trichophyton;s_Trichophyton benhamiae	23162577	0.786148	Propionibacterium phage P14.4	k_Viruses;o_Caudovirales;f_Siphoviridae;g_Pahexavirus;s_Propionibacterium virus P144	19689	0.990611
Tessaracoccus aquimaris	k_Bacteria;p_Actinobacteria;c_Actinobacteria;o_Propionibacteriales;f_Propionibacteriaceae;g_Tessaracoccus;s_Tessaracoccus aquimaris	3311786	0.424633	Trichophyton rubrum CBS 118892	k_Eukaryota;p_Ascomycota;c_Eurotiomycetes;o_Onygenales;f_Arthrodermataceae;g_Trichophyton;s_Trichophyton benhamiae	22127963	0.785238	Propionibacterium phage PHL085N00	k_Viruses;o_Caudovirales;f_Siphoviridae;g_Pahexavirus;s_Propionibacterium phage PHL085N00	18948	0.990292
Tannerella forsythia KS16	k_Bacteria;p_Bacteroidetes;c_Bacteroidia;o_Bacteroidales;f_Tannerellaceae;g_Tannerella;s_Tannerella forsythia	2818879	0.944708	Trichophyton rubrum strain CMCC(F)T1i	k_Eukaryota;p_Ascomycota;c_Eurotiomycetes;o_Onygenales;f_Arthrodermataceae;g_Trichophyton;s_Trichophyton benhamiae	22289584	0.784255	Propionibacterium phage PHL151N00	k_Viruses;o_Caudovirales;f_Siphoviridae;g_Pahexavirus;s_Propionibacterium virus PHL151N00	18822	0.989142
Tannerella forsythia 92A2	k_Bacteria;p_Bacteroidetes;c_Bacteroidia;o_Bacteroidales;f_Tannerellaceae;g_Tannerella;s_Tannerella forsythia	2837691	0.95701	Trichophyton rubrum CBS 202.88	k_Eukaryota;p_Ascomycota;c_Eurotiomycetes;o_Onygenales;f_Arthrodermataceae;g_Trichophyton;s_Trichophyton benhamiae	23113600	0.771996	Propionibacterium phage PHL151M00	k_Viruses;o_Caudovirales;f_Siphoviridae;g_Pahexavirus;s_Propionibacterium virus PHL151M00	18822	0.989142
Tannerella forsythia 3313	k_Bacteria;p_Bacteroidetes;c_Bacteroidia;o_Bacteroidales;f_Tannerellaceae;g_Tannerella;s_Tannerella forsythia	2804230	0.932855	Yarrowia lipolytica strain H222 (CLIB 80)	k_Eukaryota;p_Ascomycota;c_Saccharomycetes;o_Saccharomycetales;f_Dipodascaceae;g_Yarrowia;s_Yarrowia lipolytica	19313955	0.738117	Staphylococcus phage IME-SA4	k_Viruses;o_Caudovirales;f_Siphoviridae;g_Biseptimavirus;s_Staphylococcus phage IME-SA4	25881	0.989079
Sulfitobacter donghicola	k_Bacteria;p_ Proteobacteria;c_ Alphaproteobacteria;o_Rhodobacterales;f_Rhodobacteraceae;g_Sulfitobacter;s_Sulfitobacter donghicola	1914567	0.997648	Yarrowia lipolytica strain IBT 446	k_Eukaryota;p_Ascomycota;c_Saccharomycetes;o_Saccharomycetales;f_Dipodascaceae;g_Yarrowia;s_Yarrowia lipolytica	19466079	0.735877	Propionibacterium phage PHL010M04	k_Viruses;o_Caudovirales;f_Siphoviridae;g_Pahexavirus;s_Propionibacterium phage PHL010M04	18849	0.989059
Streptococcus viridans	k_Bacteria;p_Firmicutes;c_Bacilli;o_Lactobacillales;f_Streptococcaceae;g_Streptococcus;s_Streptococcus viridans	1599312	0.995751	Yarrowia lipolytica strain W29	k_Eukaryota;p_Ascomycota;c_Saccharomycetes;o_Saccharomycetales;f_Dipodascaceae;g_Yarrowia;s_Yarrowia lipolytica	20157111	0.734796	Propionibacterium phage SKKY	k_Viruses;o_Caudovirales;f_Siphoviridae;g_Pahexavirus;s_Propionibacterium virus SKKY	18846	0.988811
Streptococcus vestibularis	k_Bacteria;p_Firmicutes;c_Bacilli;o_Lactobacillales;f_Streptococcaceae;g_Streptococcus;s_Streptococcus vestibularis	1524843	0.991912	Yarrowia lipolytica WSH-Z06	k_Eukaryota;p_Ascomycota;c_Saccharomycetes;o_Saccharomycetales;f_Dipodascaceae;g_Yarrowia;s_Yarrowia lipolytica	20090583	0.733437	Propionibacterium phage MrAK	k_Viruses;o_Caudovirales;f_Siphoviridae;g_Pahexavirus;s_Propionibacterium virus MrAK	19041	0.988784
Streptococcus troglodytae	k_Bacteria;p_Firmicutes;c_Bacilli;o_Lactobacillales;f_Streptococcaceae;g_Streptococcus;s_Streptococcus troglodytae	1644836	0.878556	Yarrowia lipolytica strain YB419	k_Eukaryota;p_Ascomycota;c_Saccharomycetes;o_Saccharomycetales;f_Dipodascaceae;g_Yarrowia;s_Yarrowia lipolytica	20143318	0.732385	Propionibacterium phage PA1-14	k_Viruses;o_Caudovirales;f_Siphoviridae;g_Pahexavirus;s_Propionibacterium phage PA1-14	18801	0.988207
Streptococcus thermophilus ND03	k_Bacteria;p_Firmicutes;c_Bacilli;o_Lactobacillales;f_Streptococcaceae;g_Streptococcus;s_Streptococcus thermophilus	1376345	0.990837	Yarrowia lipolytica strain YB420	k_Eukaryota;p_Ascomycota;c_Saccharomycetes;o_Saccharomycetales;f_Dipodascaceae;g_Yarrowia;s_Yarrowia lipolytica	20194619	0.731782	Propionibacterium phage PHL082M03	k_Viruses;o_Caudovirales;f_Siphoviridae;g_Pahexavirus;s_Propionibacterium virus PHL082M03	18417	0.986461
Streptococcus thermophilus MN-ZLW-002	k_Bacteria;p_Firmicutes;c_Bacilli;o_Lactobacillales;f_Streptococcaceae;g_Streptococcus;s_Streptococcus thermophilus	1389654	0.990595	Yarrowia lipolytica strain YB392	k_Eukaryota;p_Ascomycota;c_Saccharomycetes;o_Saccharomycetales;f_Dipodascaceae;g_Yarrowia;s_Yarrowia lipolytica	20177562	0.731434	Propionibacterium phage Pacnes 2012-15	k_Viruses;o_Caudovirales;f_Siphoviridae;g_Pahexavirus;s_Propionibacterium virus Pacnes201215	17709	0.98599
Streptococcus thermophilus LMG 18311	k_Bacteria;p_Firmicutes;c_Bacilli;o_Lactobacillales;f_Streptococcaceae;g_Streptococcus;s_Streptococcus thermophilus	1348033	0.979452	Yarrowia lipolytica strain YB566	k_Eukaryota;p_Ascomycota;c_Saccharomycetes;o_Saccharomycetales;f_Dipodascaceae;g_Yarrowia;s_Yarrowia lipolytica	20270924	0.730797	Lactococcus phage bIL312	k_Viruses;o_Caudovirales;f_Siphoviridae;s_Lactococcus phage bIL312	6156	0.985973
Streptococcus thermophilus LMD-9	k_Bacteria;p_Firmicutes;c_Bacilli;o_Lactobacillales;f_Streptococcaceae;g_Streptococcus;s_Streptococcus thermophilus	1400781	0.986002	Yarrowia lipolytica strain YB567	k_Eukaryota;p_Ascomycota;c_Saccharomycetes;o_Saccharomycetales;f_Dipodascaceae;g_Yarrowia;s_Yarrowia lipolytica	20267171	0.730633	Staphylococcus phage StB12	k_Viruses;o_Caudovirales;f_Siphoviridae;g_Phietavirus;s_Staphylococcus phage StB12	27756	0.985739
Streptococcus thermophilus JIM 8232	k_Bacteria;p_Firmicutes;c_Bacilli;o_Lactobacillales;f_Streptococcaceae;g_Streptococcus;s_Streptococcus thermophilus	1463906	0.976246	Yarrowia lipolytica strain NCIM 3589	k_Eukaryota;p_Ascomycota;c_Saccharomycetes;o_Saccharomycetales;f_Dipodascaceae;g_Yarrowia;s_Yarrowia lipolytica	20463945	0.729125	Propionibacterium phage Kubed	k_Viruses;o_Caudovirales;f_Siphoviridae;g_Pahexavirus;s_Propionibacterium virus Kubed	18951	0.984869
Streptococcus thermophilus CNRZ1066	k_Bacteria;p_Firmicutes;c_Bacilli;o_Lactobacillales;f_Streptococcaceae;g_Streptococcus;s_Streptococcus thermophilus	1347741	0.987148	Yarrowia lipolytica strain FKP355	k_Eukaryota;p_Ascomycota;c_Saccharomycetes;o_Saccharomycetales;f_Dipodascaceae;g_Yarrowia;s_Yarrowia lipolytica	20076540	0.726501	Human papillomavirus type 92	k_Viruses;f_Papillomaviridae;g_Betapapillomavirus;s_Betapapillomavirus 4	7080	0.984271
Streptococcus thermophilus ASCC 1275	k_Bacteria;p_Firmicutes;c_Bacilli;o_Lactobacillales;f_Streptococcaceae;g_Streptococcus;s_Streptococcus thermophilus	1388643	0.98879	Yarrowia lipolytica strain CBA6003	k_Eukaryota;p_Ascomycota;c_Saccharomycetes;o_Saccharomycetales;f_Dipodascaceae;g_Yarrowia;s_Yarrowia lipolytica	21322443	0.725283	Propionibacterium phage PHL082M00	k_Viruses;o_Caudovirales;f_Siphoviridae;g_Pahexavirus;s_Propionibacterium phage PHL082M00	18966	0.98383
Streptococcus thermophilus	k_Bacteria;p_Firmicutes;c_Bacilli;o_Lactobacillales;f_Streptococcaceae;g_Streptococcus;s_Streptococcus thermophilus	1403010	0.986332	Trichophyton benhamiae CBS 112371	k_Eukaryota;p_Ascomycota;c_Eurotiomycetes;o_Onygenales;f_Arthrodermataceae;g_Trichophyton;s_Trichophyton benhamiae	22224156	0.724017	Staphylococcus phage StB27	k_Viruses;o_Caudovirales;f_Siphoviridae;g_Phietavirus;s_Staphylococcus phage StB27	27699	0.982769
Streptococcus suis TL13	k_Bacteria;p_Firmicutes;c_Bacilli;o_Lactobacillales;f_Streptococcaceae;g_Streptococcus;s_Streptococcus suis	1609696	0.308815	Trichophyton verrucosum HKI 0517	k_Eukaryota;p_Ascomycota;c_Eurotiomycetes;o_Onygenales;f_Arthrodermataceae;g_Trichophyton;s_Trichophyton benhamiae	22539176	0.722821	Escherichia virus Lambda	k_Viruses;o_Caudovirales;f_Siphoviridae;g_Lambdavirus;s_Escherichia virus Lambda	34068	0.981313
Streptococcus suis SS12	k_Bacteria;p_Firmicutes;c_Bacilli;o_Lactobacillales;f_Streptococcaceae;g_Streptococcus;s_Streptococcus suis	1665714	0.312975	Yarrowia lipolytica strain CLIB89(W29)	k_Eukaryota;p_Ascomycota;c_Saccharomycetes;o_Saccharomycetales;f_Dipodascaceae;g_Yarrowia;s_Yarrowia lipolytica	20547992	0.719757	Staphylococcus phage phi7401PVL	k_Viruses;o_Caudovirales;f_Siphoviridae;g_Triavirus;s_Staphylococcus phage phi7401PVL	30234	0.977533
Streptococcus suis SC84	k_Bacteria;p_Firmicutes;c_Bacilli;o_Lactobacillales;f_Streptococcaceae;g_Streptococcus;s_Streptococcus suis	1674085	0.322623	Yarrowia lipolytica CLIB122	k_Eukaryota;p_Ascomycota;c_Saccharomycetes;o_Saccharomycetales;f_Dipodascaceae;g_Yarrowia;s_Yarrowia lipolytica	20501810	0.717062	Streptococcus phage phiBHN167	k_Viruses;o_Caudovirales;f_Siphoviridae;s_Streptococcus phage phiBHN167	22017	0.977459
Streptococcus suis SC070731	k_Bacteria;p_Firmicutes;c_Bacilli;o_Lactobacillales;f_Streptococcaceae;g_Streptococcus;s_Streptococcus suis	1704741	0.325753	Yarrowia lipolytica PO1f	k_Eukaryota;p_Ascomycota;c_Saccharomycetes;o_Saccharomycetales;f_Dipodascaceae;g_Yarrowia;s_Yarrowia lipolytica	19922824	0.704353	Staphylococcus phage StB20	k_Viruses;o_Caudovirales;f_Siphoviridae;g_Staphylococcus phage StB20	26292	0.977379
Streptococcus suis JS14	k_Bacteria;p_Firmicutes;c_Bacilli;o_Lactobacillales;f_Streptococcaceae;g_Streptococcus;s_Streptococcus suis	1701387	0.326532	Cyphellophora europaea CBS 101466	k_Eukaryota;p_Ascomycota;c_Eurotiomycetes;o_Onygenales;f_Arthrodermataceae;g_Trichophyton;s_Trichophyton benhamiae	28719617	0.652349	Molluscum contagiosum virus subtype 1	k_Viruses;f_Poxviridae;g_Molluscipoxvirus;s_Molluscum contagiosum virus	147132	0.976256
Streptococcus suis GZ1	k_Bacteria;p_Firmicutes;c_Bacilli;o_Lactobacillales;f_Streptococcaceae;g_Streptococcus;s_Streptococcus suis	1628626	0.312051	Yarrowia galli genome assembly	k_Eukaryota;p_Ascomycota;c_Saccharomycetes;o_Saccharomycetales;f_Dipodascaceae;g_Yarrowia;s_Yarrowia lipolytica	22744309	0.559031	Staphylococcus phage 23MRA	k_Viruses;o_Caudovirales;f_Siphoviridae;g_Biseptimavirus;s_Staphylococcus phage 23MRA	22365	0.974496
Streptococcus suis D9	k_Bacteria;p_Firmicutes;c_Bacilli;o_Lactobacillales;f_Streptococcaceae;g_Streptococcus;s_Streptococcus suis	1731287	0.310469	Candida orthopsilosis Co 90-125	k_Eukaryota;p_Ascomycota;c_Saccharomycetes;o_Saccharomycetales;f_Debaryomycetaceae;g_Candida;s_Candida orthopsilosis	12482133	0.553443	Staphylococcus virus PH15	k_Viruses;o_Caudovirales;f_Siphoviridae;g_Phietavirus;s_Staphylococcus virus PH15	27822	0.972919
Streptococcus suis D12	k_Bacteria;p_Firmicutes;c_Bacilli;o_Lactobacillales;f_Streptococcaceae;g_Streptococcus;s_Streptococcus suis	1730430	0.321437	Penicillium chrysogenum Wisconsin 54-1255	k_Eukaryota;p_Ascomycota;c_Eurotiomycetes;o_Eurotiales;f_Aspergillaceae;g_Penicillium;s_Penicillium chrysogenum	31084469	0.546879	Staphylococcus phage SPbeta-like	k_Viruses;o_Caudovirales;f_Siphoviridae;g_Spbetavirus;s_Staphylococcus phage SPbeta-like	87363	0.972304
Streptococcus suis BM407	k_Bacteria;p_Firmicutes;c_Bacilli;o_Lactobacillales;f_Streptococcaceae;g_Streptococcus;s_Streptococcus suis	1644999	0.34341	Debaryomyces hansenii strain Y-3	k_Eukaryota;p_Ascomycota;c_Saccharomycetes;o_Saccharomycetales;f_Debaryomycetaceae;g_Candida;s_Candida orthopsilosis	11627272	0.509369	Staphylococcus phage SMSAP5	k_Viruses;o_Caudovirales;f_Siphoviridae;g_Triavirus;s_Staphylococcus phage SMSAP5	28836	0.969859
Streptococcus suis 6407	k_Bacteria;p_Firmicutes;c_Bacilli;o_Lactobacillales;f_Streptococcaceae;g_Streptococcus;s_Streptococcus suis	1810581	0.314313	Debaryomyces fabryi strain CBS 789	k_Eukaryota;p_Ascomycota;c_Saccharomycetes;o_Saccharomycetales;f_Debaryomycetaceae;g_Debaryomyces;s_Debaryomyces hansenii	11700921	0.509173	Enterobacteria phage If1	k_Viruses;f_Inoviridae;s_Escherichia virus If1	5751	0.969443
Streptococcus suis 05HAS68	k_Bacteria;p_Firmicutes;c_Bacilli;o_Lactobacillales;f_Streptococcaceae;g_Streptococcus;s_Streptococcus suis	1722408	0.310348	Debaryomyces fabryi strain NRRL Y-17914	k_Eukaryota;p_Ascomycota;c_Saccharomycetes;o_Saccharomycetales;f_Debaryomycetaceae;g_Debaryomyces;s_Debaryomyces hansenii	11860157	0.507485	Streptococcus phage PH10	k_Viruses;o_Caudovirales;f_Siphoviridae;s_Streptococcus phage PH10	18018	0.96813
Streptococcus suis	k_Bacteria;p_Firmicutes;c_Bacilli;o_Lactobacillales;f_Streptococcaceae;g_Streptococcus;s_Streptococcus suis	1673019	0.322478	Debaryomyces hansenii var. hansenii MTCC 234	k_Eukaryota;p_Ascomycota;c_Saccharomycetes;o_Saccharomycetales;f_Debaryomycetaceae;g_Candida;s_Candida orthopsilosis	11422104	0.501354	Staphylococcus virus phi12	k_Viruses;o_Caudovirales;f_Siphoviridae;g_Triavirus;s_Staphylococcus virus phi12	27489	0.967548
Streptococcus sp. oral taxon 431	k_Bacteria;p_Firmicutes;c_Bacilli;o_Lactobacillales;f_Streptococcaceae;g_Streptococcus;s_Streptococcus sp. oral taxon 431	1749423	0.981146	Debaryomyces hansenii strain J6	k_Eukaryota;p_Ascomycota;c_Saccharomycetes;o_Saccharomycetales;f_Debaryomycetaceae;g_Candida;s_Candida orthopsilosis	11557869	0.496905	Staphylococcus phage phiNM3	k_Viruses;o_Caudovirales;f_Siphoviridae;g_Biseptimavirus;s_Staphylococcus phage phiNM3	25074	0.966093
Streptococcus sp. NPS 308	k_Bacteria;p_Firmicutes;c_Bacilli;o_Lactobacillales;f_Streptococcaceae;g_Streptococcus;s_Streptococcus sp. NPS 308	1548963	0.996395	Candida orthopsilosis MCO456	k_Eukaryota;p_Ascomycota;c_Saccharomycetes;o_Saccharomycetales;f_Debaryomycetaceae;g_Candida;s_Candida orthopsilosis	13271449	0.490917	Streptococcus phage phiARI0923	k_Viruses;o_Caudovirales;f_Siphoviridae;s_Streptococcus phage phiARI0923	22623	0.963784
Streptococcus sp. KCOM 2412	k_Bacteria;p_Firmicutes;c_Bacilli;o_Lactobacillales;f_Streptococcaceae;g_Streptococcus;s_Streptococcus sp. KCOM 2412	1520894	0.971028	Candida orthopsilosis AY2	k_Eukaryota;p_Ascomycota;c_Saccharomycetes;o_Saccharomycetales;f_Debaryomycetaceae;g_Candida;s_Candida orthopsilosis	14235036	0.480442	Staphylococcus virus phiSLT	k_Viruses;o_Caudovirales;f_Siphoviridae;g_Triavirus;s_Staphylococcus virus phiSLT	26937	0.962738
Streptococcus sp. JS71	k_Bacteria;p_Firmicutes;c_Bacilli;o_Lactobacillales;f_Streptococcaceae;g_Streptococcus;s_Streptococcus sp. JS71	1612138	0.987854	Debaryomyces hansenii CBS767	k_Eukaryota;p_Ascomycota;c_Saccharomycetes;o_Saccharomycetales;f_Debaryomycetaceae;g_Candida;s_Candida orthopsilosis	12151761	0.479828	Lactococcus phage ul36	k_Viruses;o_Caudovirales;f_Siphoviridae;s_Lactococcus phage ul36	21783	0.961419
Streptococcus sp. I-P16	k_Bacteria;p_Firmicutes;c_Bacilli;o_Lactobacillales;f_Streptococcaceae;g_Streptococcus;s_Streptococcus sp. I-P16	1636834	0.996156	Malassezia pachydermatis strain CBS 1879	k_Eukaryota;p_Basidiomycota;c_Malasseziomycetes;o_Malasseziales;f_Malasseziaceae;g_Malassezia;s_Malassezia pachydermatis	8133594	0.452622	Streptococcus phage phiARI0004	k_Viruses;o_Caudovirales;f_Siphoviridae;s_Streptococcus phage phiARI0004	24255	0.960399
Streptococcus sp. I-G2	k_Bacteria;p_Firmicutes;c_Bacilli;o_Lactobacillales;f_Streptococcaceae;g_Streptococcus;s_Streptococcus sp. I-G2	1612281	0.993797	Penicillium expansum strain CMP-1	k_Eukaryota;p_Ascomycota;c_Eurotiomycetes;o_Eurotiales;f_Aspergillaceae;g_Penicillium;s_Penicillium expansum	31087040	0.43058	Human papillomavirus type 166	k_Viruses;o_Papillomaviridae;g_Gammapapillomavirus;s_Gammapapillomavirus 19	6048	0.960357
Streptococcus sp. 'group B'	k_Bacteria;p_Firmicutes;c_Bacilli;o_Lactobacillales;f_Streptococcaceae;g_Streptococcus;s_Streptococcus sp. 'group B'	1737341	0.931493	Penicillium expansum strain R19	k_Eukaryota;p_Ascomycota;c_Eurotiomycetes;o_Eurotiales;f_Aspergillaceae;g_Penicillium;s_Penicillium expansum	31415732	0.429563	Streptococcus phage phiARI0746	k_Viruses;o_Caudovirales;f_Siphoviridae;s_Streptococcus phage phiARI0746	17109	0.958958
Streptococcus sp. FDAARGOS_522	k_Bacteria;p_Firmicutes;c_Bacilli;o_Lactobacillales;f_Streptococcaceae;g_Streptococcus;s_Streptococcus sp. FDAARGOS_522	1686990	0.961185	Penicillium expansum strain d1	k_Eukaryota;p_Ascomycota;c_Eurotiomycetes;o_Eurotiales;f_Aspergillaceae;g_Penicillium;s_Penicillium expansum	32064727	0.428658	Stenotrophomonas phage phiSHP2	k_Viruses;f_Inoviridae;s_Stenotrophomonas phage phiSHP2	3309	0.958557
Streptococcus sp. FDAARGOS_521	k_Bacteria;p_Firmicutes;c_Bacilli;o_Lactobacillales;f_Streptococcaceae;g_Streptococcus;s_Streptococcus sp. FDAARGOS_521	1718370	0.9484	Penicillium expansum strain MD-8	k_Eukaryota;p_Ascomycota;c_Eurotiomycetes;o_Eurotiales;f_Aspergillaceae;g_Penicillium;s_Penicillium expansum	32354868	0.427768	Streptococcus phage phiARI0468-1	k_Viruses;o_Caudovirales;f_Siphoviridae;s_Streptococcus phage phiARI0468-1	25422	0.957557
Streptococcus sp. FDAARGOS_520	k_Bacteria;p_Firmicutes;c_Bacilli;o_Lactobacillales;f_Streptococcaceae;g_Streptococcus;s_Streptococcus sp. FDAARGOS_520	1681121	0.963341	Penicillium expansum T01	k_Eukaryota;p_Ascomycota;c_Eurotiomycetes;o_Eurotiales;f_Aspergillaceae;g_Penicillium;s_Penicillium expansum	32969298	0.42499	Streptococcus phage phiARI0131-1	k_Viruses;o_Caudovirales;f_Siphoviridae;s_Streptococcus phage phiARI0131-1	26769	0.956541
Streptococcus sp. FDAARGOS_192	k_Bacteria;p_Firmicutes;c_Bacilli;o_Lactobacillales;f_Streptococcaceae;g_Streptococcus;s_Streptococcus sp. FDAARGOS_192	1953334	0.983554	Penicillium expansum NRRL 62431	k_Eukaryota;p_Ascomycota;c_Eurotiomycetes;o_Eurotiales;f_Aspergillaceae;g_Penicillium;s_Penicillium expansum	31084469	0.42466	Citrobacter phage vB_CfrM_CfP1	k_Viruses;o_Caudovirales;f_Myoviridae;s_Citrobacter phage vB_CfrM_CfP1	126597	0.955293
Streptococcus sp. ChDC B345	k_Bacteria;p_Firmicutes;c_Bacilli;o_Lactobacillales;f_Streptococcaceae;g_Streptococcus;s_Streptococcus sp. ChDC B345	1590932	0.992632	Penicillium expansum strain R21	k_Eukaryota;p_Ascomycota;c_Eurotiomycetes;o_Eurotiales;f_Aspergillaceae;g_Penicillium;s_Penicillium expansum	34857509	0.385624	Staphylococcus virus phiNM1	k_Viruses;o_Caudovirales;f_Siphoviridae;g_Phietavirus;s_Staphylococcus virus phiNM1	28887	0.95494
Streptococcus sp. A12	k_Bacteria;p_Firmicutes;c_Bacilli;o_Lactobacillales;f_Streptococcaceae;g_Streptococcus;s_Streptococcus sp. A12	1510361	0.993569	Yarrowia lipolytica strain NCIM 3590	k_Eukaryota;p_Ascomycota;c_Saccharomycetes;o_Saccharomycetales;f_Dipodascaceae;g_Yarrowia;s_Yarrowia lipolytica	19976711	0.351853	Lactococcus phage 28201	k_Viruses;o_Caudovirales;f_Siphoviridae;s_Lactococcus phage 28201	22734	0.954223
Streptococcus sobrinus	k_Bacteria;p_Firmicutes;c_Bacilli;o_Lactobacillales;f_Streptococcaceae;g_Streptococcus;s_Streptococcus sobrinus	1596695	0.3922					Lactococcus phage r1t	k_Viruses;o_Caudovirales;f_Siphoviridae;s_Lactococcus phage r1t	23061	0.953996
Streptococcus sanguinis SK36	k_Bacteria;p_Firmicutes;c_Bacilli;o_Lactobacillales;f_Streptococcaceae;g_Streptococcus;s_Streptococcus sobrinus	1933626	0.996177					Streptococcus phage phiARI0031	k_Viruses;o_Caudovirales;f_Siphoviridae;s_Streptococcus phage phiARI0031	25256	0.953716
Streptococcus sanguinis	k_Bacteria;p_Firmicutes;c_Bacilli;o_Lactobacillales;f_Streptococcaceae;g_Streptococcus;s_Streptococcus sobrinus	1992232	0.985374					Streptococcus phage phiARI0468-4	k_Viruses;o_Caudovirales;f_Siphoviridae;s_Streptococcus phage phiARI0468-4	24522	0.953479
Streptococcus salivarius JIM8777	k_Bacteria;p_Firmicutes;c_Bacilli;o_Lactobacillales;f_Streptococcaceae;g_Streptococcus;s_Streptococcus sobrinus	1789303	0.989105					Haemophilus virus HP1	k_Viruses;o_Caudovirales;f_Myoviridae;g_Hpunavirus;s_Haemophilus virus HP1	24156	0.953312
Streptococcus salivarius CCHSS3	k_Bacteria;p_Firmicutes;c_Bacilli;o_Lactobacillales;f_Streptococcaceae;g_Streptococcus;s_Streptococcus sobrinus	1778712	0.982378					Staphylococcus phage StauST398-4	k_Viruses;o_Caudovirales;f_Siphoviridae;g_Biseptimavirus;s_Staphylococcus phage StauST398-4	24546	0.952477
Streptococcus salivarius	k_Bacteria;p_Firmicutes;c_Bacilli;o_Lactobacillales;f_Streptococcaceae;g_Streptococcus;s_Streptococcus sobrinus	1705783	0.996426					Streptococcus phage DCC1738	k_Viruses;o_Caudovirales;f_Siphoviridae;s_Streptococcus phage DCC1738	21411	0.952359
Streptococcus pyogenes str. Manfredo	k_Bacteria;p_Firmicutes;c_Bacilli;o_Lactobacillales;f_Streptococcaceae;g_Streptococcus;s_Streptococcus pyogenes	1423203	0.737479					Alphapapillomavirus 4	k_Viruses;f_Papillomaviridae;g_Alphapapillomavirus;s_Alphapapillomavirus 4	6216	0.951971
Streptococcus pyogenes STAB902	k_Bacteria;p_Firmicutes;c_Bacilli;o_Lactobacillales;f_Streptococcaceae;g_Streptococcus;s_Streptococcus pyogenes	1458125	0.717326					Streptococcus phage phiARI0131-2	k_Viruses;o_Caudovirales;f_Siphoviridae;s_Streptococcus phage phiARI0131-2	22461	0.951747
Streptococcus pyogenes SSI-1	k_Bacteria;p_Firmicutes;c_Bacilli;o_Lactobacillales;f_Streptococcaceae;g_Streptococcus;s_Streptococcus pyogenes	1460156	0.71754					Streptococcus phage phiARI0462	k_Viruses;o_Caudovirales;f_Siphoviridae;s_Streptococcus phage phiARI0462	22713	0.951072
Streptococcus pyogenes NZ131	k_Bacteria;p_Firmicutes;c_Bacilli;o_Lactobacillales;f_Streptococcaceae;g_Streptococcus;s_Streptococcus pyogenes	1404658	0.734573					Citrobacter phage Miller	k_Viruses;o_Caudovirales;f_Myoviridae;s_Citrobacter phage Miller	123903	0.950082
Streptococcus pyogenes MGAS9429	k_Bacteria;p_Firmicutes;c_Bacilli;o_Lactobacillales;f_Streptococcaceae;g_Streptococcus;s_Streptococcus pyogenes	1432776	0.736371					Human papillomavirus 9	k_Viruses;f_Papillomaviridae;g_Betapapillomavirus;s_Betapapillomavirus 2	6330	0.94968
Streptococcus pyogenes MGAS8232	k_Bacteria;p_Firmicutes;c_Bacilli;o_Lactobacillales;f_Streptococcaceae;g_Streptococcus;s_Streptococcus pyogenes	1463657	0.73449					Lactococcus phage 98201	k_Viruses;o_Caudovirales;f_Siphoviridae;s_Lactococcus phage 98201	24687	0.946512
Streptococcus pyogenes MGAS6180	k_Bacteria;p_Firmicutes;c_Bacilli;o_Lactobacillales;f_Streptococcaceae;g_Streptococcus;s_Streptococcus pyogenes	1466021	0.732839					Pseudomonas phage DL60	k_Viruses;o_Caudovirales;f_Myoviridae;g_Pbunavirus;s_Pseudomonas virus DL60	44832	0.94602
Streptococcus pyogenes MGAS5005	k_Bacteria;p_Firmicutes;c_Bacilli;o_Lactobacillales;f_Streptococcaceae;g_Streptococcus;s_Streptococcus pyogenes	1432897	0.740941					Staphylococcus phage phi2958PVL	k_Viruses;o_Caudovirales;f_Siphoviridae;g_Triavirus;s_Staphylococcus phage phi2958PVL	32360	0.945316
Streptococcus pyogenes MGAS315	k_Bacteria;p_Firmicutes;c_Bacilli;o_Lactobacillales;f_Streptococcaceae;g_Streptococcus;s_Streptococcus pyogenes	1460958	0.716295					Lactococcus phage phiLC3	k_Viruses;o_Caudovirales;f_Siphoviridae;s_Lactococcus phage phiLC3	21180	0.945087
Streptococcus pyogenes MGAS2096	k_Bacteria;p_Firmicutes;c_Bacilli;o_Lactobacillales;f_Streptococcaceae;g_Streptococcus;s_Streptococcus pyogenes	1461718	0.745188					Staphylococcus phage phiSa119	k_Viruses;o_Caudovirales;f_Siphoviridae;g_Biseptimavirus;s_Staphylococcus phage phiSa119	27048	0.943557
Streptococcus pyogenes MGAS1882	k_Bacteria;p_Firmicutes;c_Bacilli;o_Lactobacillales;f_Streptococcaceae;g_Streptococcus;s_Streptococcus pyogenes	1394696	0.753037					Staphylococcus virus phiNM4	k_Viruses;o_Caudovirales;f_Siphoviridae;g_Phietavirus;s_Staphylococcus virus phiNM4	28239	0.942643
Streptococcus pyogenes MGAS15252	k_Bacteria;p_Firmicutes;c_Bacilli;o_Lactobacillales;f_Streptococcaceae;g_Streptococcus;s_Streptococcus pyogenes	1371615	0.759251					Streptococcus phage SM1	k_Viruses;o_Caudovirales;f_Siphoviridae;s_Streptococcus phage SM1	21087	0.942343
Streptococcus pyogenes MGAS10750	k_Bacteria;p_Firmicutes;c_Bacilli;o_Lactobacillales;f_Streptococcaceae;g_Streptococcus;s_Streptococcus pyogenes	1502180	0.746979					Streptococcus phage IC1	k_Viruses;o_Caudovirales;f_Siphoviridae;s_Streptococcus phage IC1	23226	0.940842
Streptococcus pyogenes MGAS10394	k_Bacteria;p_Firmicutes;c_Bacilli;o_Lactobacillales;f_Streptococcaceae;g_Streptococcus;s_Streptococcus pyogenes	1478107	0.740283					Streptococcus phage phiARI0460-1	k_Viruses;o_Caudovirales;f_Siphoviridae;s_Streptococcus phage phiARI0460-1	27484	0.940369
Streptococcus pyogenes MGAS10270	k_Bacteria;p_Firmicutes;c_Bacilli;o_Lactobacillales;f_Streptococcaceae;g_Streptococcus;s_Streptococcus pyogenes	1483541	0.734113					Staphylococcus phage phiJB	k_Viruses;o_Caudovirales;f_Siphoviridae;g_Phietavirus;s_Staphylococcus phage phiJB	28185	0.940353
Streptococcus pyogenes M1 GAS	k_Bacteria;p_Firmicutes;c_Bacilli;o_Lactobacillales;f_Streptococcaceae;g_Streptococcus;s_Streptococcus pyogenes	1409595	0.746654					Staphylococcus phage StauST398-2	k_Viruses;o_Caudovirales;f_Siphoviridae;g_Triavirus;s_Staphylococcus phage StauST398-2	30300	0.940324
Streptococcus pyogenes M1 476	k_Bacteria;p_Firmicutes;c_Bacilli;o_Lactobacillales;f_Streptococcaceae;g_Streptococcus;s_Streptococcus pyogenes	1432131	0.741468					Pseudomonas phage F8	k_Viruses;o_Caudovirales;f_Myoviridae;g_Pbunavirus;s_Pseudomonas virus F8	48078	0.939846
Streptococcus pyogenes JRS4	k_Bacteria;p_Firmicutes;c_Bacilli;o_Lactobacillales;f_Streptococcaceae;g_Streptococcus;s_Streptococcus pyogenes	1410235	0.74362					Streptococcus phage K13	k_Viruses;o_Caudovirales;f_Siphoviridae;s_Streptococcus phage K13	23964	0.939511
Streptococcus pyogenes HSC5	k_Bacteria;p_Firmicutes;c_Bacilli;o_Lactobacillales;f_Streptococcaceae;g_Streptococcus;s_Streptococcus pyogenes	1411565	0.748275					Streptococcus phage phiARI0468-2	k_Viruses;o_Caudovirales;f_Siphoviridae;s_Streptococcus phage phiARI0468-2	26622	0.938985
Streptococcus pyogenes Alab49	k_Bacteria;p_Firmicutes;c_Bacilli;o_Lactobacillales;f_Streptococcaceae;g_Streptococcus;s_Streptococcus pyogenes	1415063	0.736467					Staphylococcus phage phi5967PVL	k_Viruses;o_Caudovirales;f_Siphoviridae;g_Biseptimavirus;s_Staphylococcus phage phi5967PVL	26523	0.938607
Streptococcus pyogenes A20	k_Bacteria;p_Firmicutes;c_Bacilli;o_Lactobacillales;f_Streptococcaceae;g_Streptococcus;s_Streptococcus pyogenes	1431320	0.742089					Pseudomonas phage PB1	k_Viruses;o_Caudovirales;f_Myoviridae;g_Pbunavirus;s_Pseudomonas virus PB1	47406	0.93764
Streptococcus pyogenes	k_Bacteria;p_Firmicutes;c_Bacilli;o_Lactobacillales;f_Streptococcaceae;g_Streptococcus;s_Streptococcus pyogenes	1424002	0.748627					Lactococcus phage 50101	k_Viruses;o_Caudovirales;f_Siphoviridae;s_Lactococcus phage 50101	21573	0.936355
Streptococcus pseudoporcinus	k_Bacteria;p_Firmicutes;c_Bacilli;o_Lactobacillales;f_Streptococcaceae;g_Streptococcus;s_Streptococcus pseudoporcinus	1724547	0.310066					Staphylococcus phage 3MRA	k_Viruses;o_Caudovirales;f_Siphoviridae;g_Phietavirus;s_Staphylococcus phage 3MRA	25092	0.931299
Streptococcus pseudopneumoniae IS7493	k_Bacteria;p_Firmicutes;c_Bacilli;o_Lactobacillales;f_Streptococcaceae;g_Streptococcus;s_Streptococcus pseudoporcinus	1696704	0.96913					Human papillomavirus type 161	k_Viruses;f_Papillomaviridae;g_Gammapapillomavirus;s_Gammapapillomavirus 19	6060	0.930943
Streptococcus pneumoniae TIGR4	k_Bacteria;p_Firmicutes;c_Bacilli;o_Lactobacillales;f_Streptococcaceae;g_Streptococcus;s_Streptococcus pseudoporcinus	1683549	0.973732					Lactococcus phage Tuc2009	k_Viruses;o_Caudovirales;f_Siphoviridae;s_Lactococcus phage Tuc2009	26718	0.930847
Streptococcus pneumoniae Taiwan19F-14	k_Bacteria;p_Firmicutes;c_Bacilli;o_Lactobacillales;f_Streptococcaceae;g_Streptococcus;s_Streptococcus pseudoporcinus	1635002	0.965517					Citrobacter phage IME-CF2	k_Viruses;o_Caudovirales;f_Myoviridae;s_Citrobacter phage IME-CF2	121341	0.929225
Streptococcus pneumoniae ST556	k_Bacteria;p_Firmicutes;c_Bacilli;o_Lactobacillales;f_Streptococcaceae;g_Streptococcus;s_Streptococcus pseudoporcinus	1662500	0.966479					Staphylococcus phage vB_SauS_phi2	k_Viruses;o_Caudovirales;f_Siphoviridae;g_Triavirus;s_Staphylococcus phage vB_SauS_phi2	29520	0.929052
Streptococcus pneumoniae SPNA45	k_Bacteria;p_Firmicutes;c_Bacilli;o_Lactobacillales;f_Streptococcaceae;g_Streptococcus;s_Streptococcus pseudoporcinus	1633585	0.958183					Lactococcus phage 4268	k_Viruses;o_Caudovirales;f_Siphoviridae;s_Lactococcus phage P335 sensu lato	26178	0.928607
Streptococcus pneumoniae SPN994039	k_Bacteria;p_Firmicutes;c_Bacilli;o_Lactobacillales;f_Streptococcaceae;g_Streptococcus;s_Streptococcus pseudoporcinus	1574236	0.966814					Human papillomavirus 167	k_Viruses;f_Papillomaviridae;g_Gammapapillomavirus;s_Gammapapillomavirus 21	6081	0.92833
Streptococcus pneumoniae SPN994038	k_Bacteria;p_Firmicutes;c_Bacilli;o_Lactobacillales;f_Streptococcaceae;g_Streptococcus;s_Streptococcus pseudoporcinus	1573967	0.967016					Staphylococcus virus IPLA35	k_Viruses;o_Caudovirales;f_Siphoviridae;g_Triavirus;s_Staphylococcus virus IPLA35	29526	0.927389
Streptococcus pneumoniae SPN034183	k_Bacteria;p_Firmicutes;c_Bacilli;o_Lactobacillales;f_Streptococcaceae;g_Streptococcus;s_Streptococcus pseudoporcinus	1580896	0.966454					Gammapapillomavirus sp.	k_Viruses;f_Papillomaviridae;g_Gammapapillomavirus;s_Gammapapillomavirus sp.	6129	0.927083
Streptococcus pneumoniae SPN034156	k_Bacteria;p_Firmicutes;c_Bacilli;o_Lactobacillales;f_Streptococcaceae;g_Streptococcus;s_Streptococcus pseudoporcinus	1574930	0.965768					Haemophilus virus HP2	k_Viruses;o_Caudovirales;f_Myoviridae;g_Hpunavirus;s_Haemophilus virus HP2	23784	0.925852
Streptococcus pneumoniae SPN033038	k_Bacteria;p_Firmicutes;c_Bacilli;o_Lactobacillales;f_Streptococcaceae;g_Streptococcus;s_Streptococcus pseudoporcinus	1665405	0.946899					Staphylococcus phage phiRS7	k_Viruses;o_Caudovirales;f_Siphoviridae;g_Biseptimavirus;s_Staphylococcus phage phiRS7	29313	0.925724
Streptococcus pneumoniae SPN032672	k_Bacteria;p_Firmicutes;c_Bacilli;o_Lactobacillales;f_Streptococcaceae;g_Streptococcus;s_Streptococcus pseudoporcinus	1663321	0.947373					Lactococcus phage bIL286	k_Viruses;o_Caudovirales;f_Siphoviridae;s_Lactococcus phage bIL286	28815	0.924594
Streptococcus pneumoniae R6	k_Bacteria;p_Firmicutes;c_Bacilli;o_Lactobacillales;f_Streptococcaceae;g_Streptococcus;s_Streptococcus pseudoporcinus	1541025	0.980784					Staphylococcus phage tp310-2	k_Viruses;o_Caudovirales;f_Siphoviridae;g_Triavirus;s_Staphylococcus phage tp310-2	28968	0.921882
Streptococcus pneumoniae P1031	k_Bacteria;p_Firmicutes;c_Bacilli;o_Lactobacillales;f_Streptococcaceae;g_Streptococcus;s_Streptococcus pseudoporcinus	1630958	0.964875					Staphylococcus phage phiBU01	k_Viruses;o_Caudovirales;f_Siphoviridae;g_Biseptimavirus;s_Staphylococcus phage phiBU01	25113	0.921512
Streptococcus pneumoniae OXC141	k_Bacteria;p_Firmicutes;c_Bacilli;o_Lactobacillales;f_Streptococcaceae;g_Streptococcus;s_Streptococcus pseudoporcinus	1579995	0.966599					Human papillomavirus 135	k_Viruses;f_Papillomaviridae;g_Gammapapillomavirus;s_Gammapapillomavirus 15	6105	0.920353
Streptococcus pneumoniae JJA	k_Bacteria;p_Firmicutes;c_Bacilli;o_Lactobacillales;f_Streptococcaceae;g_Streptococcus;s_Streptococcus pseudoporcinus	1646228	0.974887					Enterobacteria phage DE3	k_Viruses;o_Caudovirales;f_Siphoviridae;g_Lambdavirus;s_Escherichia virus DE3	28404	0.91923
Streptococcus pneumoniae INV200	k_Bacteria;p_Firmicutes;c_Bacilli;o_Lactobacillales;f_Streptococcaceae;g_Streptococcus;s_Streptococcus pseudoporcinus	1629386	0.963408					Staphylococcus phage YMC/09/04/R1988	k_Viruses;o_Caudovirales;f_Siphoviridae;g_Triavirus;s_Staphylococcus phage YMC/09/04/R1988	29289	0.916685
Streptococcus pneumoniae INV104	k_Bacteria;p_Firmicutes;c_Bacilli;o_Lactobacillales;f_Streptococcaceae;g_Streptococcus;s_Streptococcus pseudoporcinus	1663954	0.950135					Pseudomonas phage LBL3	k_Viruses;o_Caudovirales;f_Myoviridae;g_Pbunavirus;s_Pseudomonas virus LBL3	46477	0.91615
Streptococcus pneumoniae Hungary19A-6	k_Bacteria;p_Firmicutes;c_Bacilli;o_Lactobacillales;f_Streptococcaceae;g_Streptococcus;s_Streptococcus pseudoporcinus	1748580	0.961653					Staphylococcus virus 3a	k_Viruses;o_Caudovirales;f_Siphoviridae;g_Triavirus;s_Staphylococcus virus 3a	29274	0.91577
Streptococcus pneumoniae gamPNI0373	k_Bacteria;p_Firmicutes;c_Bacilli;o_Lactobacillales;f_Streptococcaceae;g_Streptococcus;s_Streptococcus pseudoporcinus	1598433	0.964788					Lactococcus phage 63301	k_Viruses;o_Caudovirales;f_Siphoviridae;s_Lactococcus phage 63301	21603	0.914512
Streptococcus pneumoniae G54	k_Bacteria;p_Firmicutes;c_Bacilli;o_Lactobacillales;f_Streptococcaceae;g_Streptococcus;s_Streptococcus pseudoporcinus	1626773	0.972422					Staphylococcus virus SAP26	k_Viruses;o_Caudovirales;f_Siphoviridae;g_Phietavirus;s_Staphylococcus virus SAP26	27981	0.914174
Streptococcus pneumoniae D39	k_Bacteria;p_Firmicutes;c_Bacilli;o_Lactobacillales;f_Streptococcaceae;g_Streptococcus;s_Streptococcus pseudoporcinus	1606273	0.974242					Streptococcus phage MM1	k_Viruses;o_Caudovirales;f_Siphoviridae;s_Streptococcus phage MM1	27495	0.912477
Streptococcus pneumoniae CGSP14	k_Bacteria;p_Firmicutes;c_Bacilli;o_Lactobacillales;f_Streptococcaceae;g_Streptococcus;s_Streptococcus pseudoporcinus	1719795	0.964398					Pseudomonas virus Pf1	k_Viruses;f_Inoviridae;s_Pseudomonas virus Pf1	3882	0.911078
Streptococcus pneumoniae ATCC 700669	k_Bacteria;p_Firmicutes;c_Bacilli;o_Lactobacillales;f_Streptococcaceae;g_Streptococcus;s_Streptococcus pseudoporcinus	1735835	0.96974					Human papillomavirus 109	k_Viruses;f_Papillomaviridae;g_Gammapapillomavirus;s_Gammapapillomavirus 7	6192	0.91024
Streptococcus pneumoniae AP200	k_Bacteria;p_Firmicutes;c_Bacilli;o_Lactobacillales;f_Streptococcaceae;g_Streptococcus;s_Streptococcus pseudoporcinus	1663807	0.964351					Streptococcus phage SpSL1	k_Viruses;o_Caudovirales;f_Siphoviridae;s_Streptococcus phage SpSL1	22374	0.905837
Streptococcus pneumoniae 70585	k_Bacteria;p_Firmicutes;c_Bacilli;o_Lactobacillales;f_Streptococcaceae;g_Streptococcus;s_Streptococcus pseudoporcinus	1685499	0.95761					Staphylococcus virus 77	k_Viruses;o_Caudovirales;f_Siphoviridae;g_Biseptimavirus;s_Staphylococcus virus 77	26463	0.90579
Streptococcus pneumoniae 670-6B	k_Bacteria;p_Firmicutes;c_Bacilli;o_Lactobacillales;f_Streptococcaceae;g_Streptococcus;s_Streptococcus pseudoporcinus	1726415	0.966471					Human papillomavirus type 10	k_Viruses;f_Papillomaviridae;g_Alphapapillomavirus;s_Alphapapillomavirus 2	7695	0.904595
Streptococcus pneumoniae	k_Bacteria;p_Firmicutes;c_Bacilli;o_Lactobacillales;f_Streptococcaceae;g_Streptococcus;s_Streptococcus pseudoporcinus	1785739	0.927791					Streptococcus phage YMC-2011	k_Viruses;o_Caudovirales;f_Siphoviridae;g_Moineauvirus;s_Streptococcus phage YMC-2011	27831	0.904383
Streptococcus pasteurianus ATCC 43144	k_Bacteria;p_Firmicutes;c_Bacilli;o_Lactobacillales;f_Streptococcaceae;g_Streptococcus;s_Streptococcus pasteurianus	1642079	0.577356					Lactococcus phage bIL309	k_Viruses;o_Caudovirales;f_Siphoviridae;s_Lactococcus phage bIL309	23523	0.899067
Streptococcus pasteurianus	k_Bacteria;p_Firmicutes;c_Bacilli;o_Lactobacillales;f_Streptococcaceae;g_Streptococcus;s_Streptococcus pasteurianus	1652813	0.562969					Stenotrophomonas phage SMA7	k_Viruses;f_Inoviridae;s_Stenotrophomonas virus SMA7	3318	0.898701
Streptococcus parasanguinis FW213	k_Bacteria;p_Firmicutes;c_Bacilli;o_Lactobacillales;f_Streptococcaceae;g_Streptococcus;s_Streptococcus pasteurianus	1749682	0.990261					Lactococcus phage TP901-1	k_Viruses;o_Caudovirales;f_Siphoviridae;s_Lactococcus phage TP901-1	24783	0.898685
Streptococcus parasanguinis ATCC 15912	k_Bacteria;p_Firmicutes;c_Bacilli;o_Lactobacillales;f_Streptococcaceae;g_Streptococcus;s_Streptococcus pasteurianus	1741485	0.989076					Staphylococcus virus 47	k_Viruses;o_Caudovirales;f_Siphoviridae;g_Triavirus;s_Staphylococcus virus 47	30495	0.898553
Streptococcus oralis Uo5	k_Bacteria;p_Firmicutes;c_Bacilli;o_Lactobacillales;f_Streptococcaceae;g_Streptococcus;s_Streptococcus oralis	1591340	0.998615					Human papillomavirus type 50	k_Viruses;f_Papillomaviridae;g_Gammapapillomavirus;s_Gammapapillomavirus 3	6060	0.89846
Streptococcus oralis subsp. tigurinus	k_Bacteria;p_Firmicutes;c_Bacilli;o_Lactobacillales;f_Streptococcaceae;g_Streptococcus;s_Streptococcus oralis	1535063	0.997086					Pseudomonas phage 14-1	k_Viruses;o_Caudovirales;f_Myoviridae;g_Pbunavirus;s_Pseudomonas virus 141	47616	0.898253
Streptococcus oralis ATCC 35037	k_Bacteria;p_Firmicutes;c_Bacilli;o_Lactobacillales;f_Streptococcaceae;g_Streptococcus;s_Streptococcus oralis	1582713	0.996582					Pseudomonas phage DL68	k_Viruses;o_Caudovirales;f_Myoviridae;g_Pbunavirus;s_Pseudomonas virus DL68	47043	0.897519
Streptococcus oralis	k_Bacteria;p_Firmicutes;c_Bacilli;o_Lactobacillales;f_Streptococcaceae;g_Streptococcus;s_Streptococcus oralis	1601951	0.995173					Human papillomavirus 175	k_Viruses;f_Papillomaviridae;g_Gammapapillomavirus;s_Gammapapillomavirus 23	6593	0.892441
Streptococcus mutans UA159-FR	k_Bacteria;p_Firmicutes;c_Bacilli;o_Lactobacillales;f_Streptococcaceae;g_Streptococcus;s_Streptococcus mutans	1588467	0.989875					Lactococcus phage bIL311	k_Viruses;o_Caudovirales;f_Siphoviridae;s_Lactococcus phage bIL311	5895	0.892348
Streptococcus mutans UA159	k_Bacteria;p_Firmicutes;c_Bacilli;o_Lactobacillales;f_Streptococcaceae;g_Streptococcus;s_Streptococcus mutans	1571997	0.990348					Streptococcus virus ALQ132	k_Viruses;o_Caudovirales;f_Siphoviridae;g_Brussowvirus;s_Streptococcus virus ALQ132	25017	0.892242
Streptococcus mutans NN2025	k_Bacteria;p_Firmicutes;c_Bacilli;o_Lactobacillales;f_Streptococcaceae;g_Streptococcus;s_Streptococcus mutans	1579272	0.966787					Pseudomonas phage vB_PaeM_PAO1_Ab27	k_Viruses;o_Caudovirales;f_Myoviridae;g_Pbunavirus;s_Pseudomonas phage vB_PaeM_PAO1_Ab27	46101	0.890898
Streptococcus mutans LJ23	k_Bacteria;p_Firmicutes;c_Bacilli;o_Lactobacillales;f_Streptococcaceae;g_Streptococcus;s_Streptococcus mutans	1576924	0.96743					Pseudomonas phage vB_PaeM_CEB_DP1	k_Viruses;o_Caudovirales;f_Myoviridae;g_Pbunavirus;s_Pseudomonas virus CEBDP1	47442	0.890667
Streptococcus mutans GS-5	k_Bacteria;p_Firmicutes;c_Bacilli;o_Lactobacillales;f_Streptococcaceae;g_Streptococcus;s_Streptococcus mutans	1587504	0.978333					Staphylococcus virus phiNM2	k_Viruses;o_Caudovirales;f_Siphoviridae;g_Phietavirus;s_Staphylococcus virus phiNM2	29322	0.889297
Streptococcus mutans	k_Bacteria;p_Firmicutes;c_Bacilli;o_Lactobacillales;f_Streptococcaceae;g_Streptococcus;s_Streptococcus mutans	1556634	0.982088					Pseudomonas phage vB_PaeM_E215	k_Viruses;o_Caudovirales;f_Myoviridae;g_Pbunavirus;s_Pseudomonas virus E215	46908	0.888943
Streptococcus mitis NCTC 12261	k_Bacteria;p_Firmicutes;c_Bacilli;o_Lactobacillales;f_Streptococcaceae;g_Streptococcus;s_Streptococcus mitis	1524210	0.997883					Staphylococcus phage SA97	k_Viruses;o_Caudovirales;f_Siphoviridae;g_Phietavirus;s_Staphylococcus phage SA97	27012	0.888926
Streptococcus mitis B6	k_Bacteria;p_Firmicutes;c_Bacilli;o_Lactobacillales;f_Streptococcaceae;g_Streptococcus;s_Streptococcus mitis	1686183	0.966894					Pseudomonas phage vB_Pae_PS44	k_Viruses;o_Caudovirales;f_Myoviridae;g_Pbunavirus;s_Pseudomonas virus PS44	47654	0.887724
Streptococcus mitis	k_Bacteria;p_Firmicutes;c_Bacilli;o_Lactobacillales;f_Streptococcaceae;g_Streptococcus;s_Streptococcus mitis	1578030	0.995773					Acinetobacter phage Bphi-B1251	k_Viruses;o_Caudovirales;f_Siphoviridae;g_Vieuvirus;s_Acinetobacter phage Bphi-B1251	29475	0.887322
Streptococcus milleri	k_Bacteria;p_Firmicutes;c_Bacilli;o_Lactobacillales;f_Streptococcaceae;g_Streptococcus;s_Streptococcus mitis	1490251	0.980778					Pseudomonas phage KPP12	k_Viruses;o_Caudovirales;f_Myoviridae;g_Pbunavirus;s_Pseudomonas virus KPP12	47718	0.886794
Streptococcus macedonicus ACA-DC 198	k_Bacteria;p_Firmicutes;c_Bacilli;o_Lactobacillales;f_Streptococcaceae;g_Streptococcus;s_Streptococcus macedonicus	1686203	0.632245					Pseudomonas phage vB_PaeM_E217	k_Viruses;o_Caudovirales;f_Myoviridae;g_Pbunavirus;s_Pseudomonas virus E217	47328	0.886306
Streptococcus lutetiensis 033	k_Bacteria;p_Firmicutes;c_Bacilli;o_Lactobacillales;f_Streptococcaceae;g_Streptococcus;s_Streptococcus lutetiensis	1559651	0.821597					Pseudomonas phage phiKTN6	k_Viruses;o_Caudovirales;f_Myoviridae;g_Pbunavirus;s_Pseudomonas virus KTN6	46431	0.885351
Streptococcus lutetiensis	k_Bacteria;p_Firmicutes;c_Bacilli;o_Lactobacillales;f_Streptococcaceae;g_Streptococcus;s_Streptococcus lutetiensis	1540380	0.80974					Aeromonas phage CC2	k_Viruses;o_Caudovirales;f_Myoviridae;s_Aeromonas phage CC2	130377	0.885147
Streptococcus intermedius JTH08	k_Bacteria;p_Firmicutes;c_Bacilli;o_Lactobacillales;f_Streptococcaceae;g_Streptococcus;s_Streptococcus intermedius	1533049	0.981042					Streptococcus phage EJ-1	k_Viruses;o_Caudovirales;f_Myoviridae;s_Streptococcus phage EJ-1	25809	0.885098
Streptococcus intermedius C270	k_Bacteria;p_Firmicutes;c_Bacilli;o_Lactobacillales;f_Streptococcaceae;g_Streptococcus;s_Streptococcus intermedius	1547636	0.987207					Pseudomonas phage PA5	k_Viruses;o_Caudovirales;f_Myoviridae;g_Pbunavirus;s_Pseudomonas virus PA5	39213	0.883172
Streptococcus intermedius B196	k_Bacteria;p_Firmicutes;c_Bacilli;o_Lactobacillales;f_Streptococcaceae;g_Streptococcus;s_Streptococcus intermedius	1583925	0.993543					Human papillomavirus 172	k_Viruses;f_Papillomaviridae;g_Gammapapillomavirus;s_Gammapapillomavirus 22	6647	0.882428
Streptococcus intermedius	k_Bacteria;p_Firmicutes;c_Bacilli;o_Lactobacillales;f_Streptococcaceae;g_Streptococcus;s_Streptococcus intermedius	1502643	0.980392					Staphylococcus virus phiETA2	k_Viruses;o_Caudovirales;f_Siphoviridae;g_Phietavirus;s_Staphylococcus virus phiETA2	30246	0.880877
Streptococcus infantarius subsp. infantarius CJ18	k_Bacteria;p_Firmicutes;c_Bacilli;o_Lactobacillales;f_Streptococcaceae;g_Streptococcus;s_Streptococcus intermedius	1580924	0.844246					Staphylococcus phage SA12	k_Viruses;o_Caudovirales;f_Siphoviridae;g_Phietavirus;s_Staphylococcus phage SA12	29076	0.879494
Streptococcus infantarius	k_Bacteria;p_Firmicutes;c_Bacilli;o_Lactobacillales;f_Streptococcaceae;g_Streptococcus;s_Streptococcus intermedius	1426782	0.87604					Staphylococcus phage ROSA	k_Viruses;o_Caudovirales;f_Siphoviridae;g_Phietavirus;s_Staphylococcus phage ROSA	27240	0.876384
Streptococcus gordonii str. Challis substr. CH1	k_Bacteria;p_Firmicutes;c_Bacilli;o_Lactobacillales;f_Streptococcaceae;g_Streptococcus;s_Streptococcus gordonii	1783009	0.997576					Pseudomonas phage NH-4	k_Viruses;o_Caudovirales;f_Myoviridae;g_Pbunavirus;s_Pseudomonas virus NH4	46902	0.876311
Streptococcus gordonii	k_Bacteria;p_Firmicutes;c_Bacilli;o_Lactobacillales;f_Streptococcaceae;g_Streptococcus;s_Streptococcus gordonii	1786012	0.995462					Staphylococcus virus 69	k_Viruses;o_Caudovirales;f_Siphoviridae;g_Phietavirus;s_Staphylococcus virus 69	28668	0.875836
Streptococcus gallolyticus UCN34	k_Bacteria;p_Firmicutes;c_Bacilli;o_Lactobacillales;f_Streptococcaceae;g_Streptococcus;s_Streptococcus gallolyticus	1871560	0.504926					Human papillomavirus 4	k_Viruses;f_Papillomaviridae;g_Gammapapillomavirus;s_Gammapapillomavirus 1	6672	0.874833
Streptococcus gallolyticus subsp. gallolyticus DSM 16831	k_Bacteria;p_Firmicutes;c_Bacilli;o_Lactobacillales;f_Streptococcaceae;g_Streptococcus;s_Streptococcus gallolyticus	1977071	0.491964					Staphylococcus virus phiETA3	k_Viruses;o_Caudovirales;f_Siphoviridae;g_Phietavirus;s_Staphylococcus virus phiETA3	29667	0.872498
Streptococcus gallolyticus subsp. gallolyticus ATCC BAA-2069	k_Bacteria;p_Firmicutes;c_Bacilli;o_Lactobacillales;f_Streptococcaceae;g_Streptococcus;s_Streptococcus gallolyticus	1885894	0.494599					Pseudomonas phage SN	k_Viruses;o_Caudovirales;f_Myoviridae;g_Pbunavirus;s_Pseudomonas virus SN	47697	0.871934
Streptococcus gallolyticus subsp. gallolyticus ATCC 43143	k_Bacteria;p_Firmicutes;c_Bacilli;o_Lactobacillales;f_Streptococcaceae;g_Streptococcus;s_Streptococcus gallolyticus	1876087	0.502012					Pseudomonas phage JG024	k_Viruses;o_Caudovirales;f_Myoviridae;g_Pbunavirus;s_Pseudomonas virus JG024	48888	0.871656
Streptococcus gallolyticus subsp. gallolyticus	k_Bacteria;p_Firmicutes;c_Bacilli;o_Lactobacillales;f_Streptococcaceae;g_Streptococcus;s_Streptococcus gallolyticus	1510322	0.665645					Pseudomonas phage LMA2	k_Viruses;o_Caudovirales;f_Myoviridae;g_Pbunavirus;s_Pseudomonas virus LMA2	47366	0.871449
Streptococcus gallolyticus	k_Bacteria;p_Firmicutes;c_Bacilli;o_Lactobacillales;f_Streptococcaceae;g_Streptococcus;s_Streptococcus gallolyticus	1591218	0.615236					Staphylococcus phage TEM123	k_Viruses;o_Caudovirales;f_Siphoviridae;g_Phietavirus;s_Staphylococcus phage TEM123	27858	0.870879
Streptococcus equinus	k_Bacteria;p_Firmicutes;c_Bacilli;o_Lactobacillales;f_Streptococcaceae;g_Streptococcus;s_Streptococcus equinus	1834287	0.97641					Streptococcus phage PH15	k_Viruses;o_Caudovirales;f_Siphoviridae;s_Streptococcus phage PH15	24495	0.869695
Streptococcus equi subsp. zooepidemicus MGCS10565	k_Bacteria;p_Firmicutes;c_Bacilli;o_Lactobacillales;f_Streptococcaceae;g_Streptococcus;s_Streptococcus equi	1561483	0.925359					Human papillomavirus 134	k_Viruses;f_Papillomaviridae;g_Gammapapillomavirus;s_Gammapapillomavirus 7	6156	0.86934
Streptococcus equi subsp. zooepidemicus CY	k_Bacteria;p_Firmicutes;c_Bacilli;o_Lactobacillales;f_Streptococcaceae;g_Streptococcus;s_Streptococcus equi	1619352	0.892558					Acinetobacter phage YMC11/11/R3177	k_Viruses;o_Caudovirales;f_Siphoviridae;g_Vieuvirus;s_Acinetobacter virus R3177	26493	0.869091
Streptococcus equi subsp. zooepidemicus ATCC 35246	k_Bacteria;p_Firmicutes;c_Bacilli;o_Lactobacillales;f_Streptococcaceae;g_Streptococcus;s_Streptococcus equi	1663805	0.885877					Staphylococcus virus phiMR25	k_Viruses;o_Caudovirales;f_Siphoviridae;g_Phietavirus;s_Staphylococcus virus phiMR25	28233	0.866637
Streptococcus equi subsp. zooepidemicus	k_Bacteria;p_Firmicutes;c_Bacilli;o_Lactobacillales;f_Streptococcaceae;g_Streptococcus;s_Streptococcus equi	1659095	0.894049					Human papillomavirus type 129	k_Viruses;f_Papillomaviridae;g_Gammapapillomavirus;s_Gammapapillomavirus 9	6039	0.866392
Streptococcus equi subsp. equi	k_Bacteria;p_Firmicutes;c_Bacilli;o_Lactobacillales;f_Streptococcaceae;g_Streptococcus;s_Streptococcus equi	1603477	0.89132					Escherichia phage Lw1	k_Viruses;o_Caudovirales;f_Myoviridae;s_Escherichia phage Lw1	123357	0.865674
Streptococcus dysgalactiae subsp. equisimilis RE378	k_Bacteria;p_Firmicutes;c_Bacilli;o_Lactobacillales;f_Streptococcaceae;g_Streptococcus;s_Streptococcus dysgalactiae	1723384	0.935849					Staphylococcus virus 11	k_Viruses;o_Caudovirales;f_Siphoviridae;g_Phietavirus;s_Staphylococcus virus 11	26055	0.865291
Streptococcus dysgalactiae subsp. equisimilis GGS_124	k_Bacteria;p_Firmicutes;c_Bacilli;o_Lactobacillales;f_Streptococcaceae;g_Streptococcus;s_Streptococcus dysgalactiae	1667886	0.913135					Human papillomavirus type 128	k_Viruses;f_Papillomaviridae;g_Gammapapillomavirus;s_Gammapapillomavirus 13	6069	0.864436
Streptococcus dysgalactiae subsp. equisimilis ATCC 12394	k_Bacteria;p_Firmicutes;c_Bacilli;o_Lactobacillales;f_Streptococcaceae;g_Streptococcus;s_Streptococcus dysgalactiae	1717464	0.937921					Human associated gemyvongvirus 1	k_Viruses;f_Genomoviridae;g_Gemyvongvirus;s_Human associated gemyvongvirus 1	2760	0.864322
Streptococcus dysgalactiae subsp. equisimilis AC-2713	k_Bacteria;p_Firmicutes;c_Bacilli;o_Lactobacillales;f_Streptococcaceae;g_Streptococcus;s_Streptococcus dysgalactiae	1743494	0.925803					Feline leukemia virus	k_Viruses;o_Ortervirales;f_Retroviridae;g_Gammaretrovirus;s_Feline leukemia virus	7290	0.863636
Streptococcus dysgalactiae subsp. equisimilis	k_Bacteria;p_Firmicutes;c_Bacilli;o_Lactobacillales;f_Streptococcaceae;g_Streptococcus;s_Streptococcus dysgalactiae	1655295	0.913221					Streptococcus virus 2972	k_Viruses;o_Caudovirales;f_Siphoviridae;g_Brussowvirus;s_Streptococcus virus 2972	24924	0.860967
Streptococcus dysgalactiae subsp. dysgalactiae	k_Bacteria;p_Firmicutes;c_Bacilli;o_Lactobacillales;f_Streptococcaceae;g_Streptococcus;s_Streptococcus dysgalactiae	1719358	0.851846					Streptococcus virus 858	k_Viruses;o_Caudovirales;f_Siphoviridae;g_Brussowvirus;s_Streptococcus virus 858	25830	0.855145
Streptococcus dysgalactiae	k_Bacteria;p_Firmicutes;c_Bacilli;o_Lactobacillales;f_Streptococcaceae;g_Streptococcus;s_Streptococcus dysgalactiae	1775795	0.87078					Staphylococcus virus 53	k_Viruses;o_Caudovirales;f_Siphoviridae;g_Phietavirus;s_Staphylococcus virus 53	29517	0.853473
Streptococcus cristatus ATCC 51100	k_Bacteria;p_Firmicutes;c_Bacilli;o_Lactobacillales;f_Streptococcaceae;g_Streptococcus;s_Streptococcus cristatus	1604289	0.987912					Lactococcus phage P680	k_Viruses;o_Caudovirales;f_Siphoviridae;g_Skunavirus;s_Lactococcus phage P680	17853	0.852728
Streptococcus cristatus AS 1.3089	k_Bacteria;p_Firmicutes;c_Bacilli;o_Lactobacillales;f_Streptococcaceae;g_Streptococcus;s_Streptococcus cristatus	1664624	0.981704					Staphylococcus phage B166	k_Viruses;o_Caudovirales;f_Siphoviridae;g_Phietavirus;s_Staphylococcus phage B166	28812	0.852076
Streptococcus cristatus	k_Bacteria;p_Firmicutes;c_Bacilli;o_Lactobacillales;f_Streptococcaceae;g_Streptococcus;s_Streptococcus cristatus	1685634	0.981236					Lactococcus phage jm3	k_Viruses;o_Caudovirales;f_Siphoviridae;g_Skunavirus;s_Lactococcus phage jm3	16077	0.850869
Streptococcus constellatus subsp. pharyngis C818	k_Bacteria;p_Firmicutes;c_Bacilli;o_Lactobacillales;f_Streptococcaceae;g_Streptococcus;s_Streptococcus constellatus	1523057	0.966265					Lactococcus virus jj50	k_Viruses;o_Caudovirales;f_Siphoviridae;g_Skunavirus;s_Lactococcus virus jj50	15738	0.849572
Streptococcus constellatus subsp. pharyngis C232	k_Bacteria;p_Firmicutes;c_Bacilli;o_Lactobacillales;f_Streptococcaceae;g_Streptococcus;s_Streptococcus constellatus	1522873	0.966323					Xylella phage Sano	k_Viruses;o_Caudovirales;f_Siphoviridae;g_Sanovirus;s_Xylella virus Sano	41418	0.848916
Streptococcus constellatus subsp. pharyngis C1050	k_Bacteria;p_Firmicutes;c_Bacilli;o_Lactobacillales;f_Streptococcaceae;g_Streptococcus;s_Streptococcus constellatus	1569991	0.960368					Human papillomavirus type 156	k_Viruses;f_Papillomaviridae;g_Gammapapillomavirus;s_Gammapapillomavirus 18	6819	0.848593
Streptococcus canis	k_Bacteria;p_Firmicutes;c_Bacilli;o_Lactobacillales;f_Streptococcaceae;g_Streptococcus;s_Streptococcus canis	1594043	0.942058					Escherichia phage HK630	k_Viruses;o_Caudovirales;f_Siphoviridae;g_Lambdavirus;s_Escherichia virus HK630	29793	0.848011
Streptococcus australis	k_Bacteria;p_Firmicutes;c_Bacilli;o_Lactobacillales;f_Streptococcaceae;g_Streptococcus;s_Streptococcus australis	1748878	0.983307					Enterobacteria phage mEp460	k_Viruses;o_Caudovirales;f_Siphoviridae;s_Enterobacteria phage mEp460	32934	0.847882
Streptococcus anginosus subsp. whileyi MAS624	k_Bacteria;p_Firmicutes;c_Bacilli;o_Lactobacillales;f_Streptococcaceae;g_Streptococcus;s_Streptococcus anginosus	1685176	0.963576					Salmonella phage SSU5	k_Viruses;o_Caudovirales;f_Siphoviridae;g_Nickievirus;s_Salmonella phage SSU5	72039	0.846305
Streptococcus anginosus C238	k_Bacteria;p_Firmicutes;c_Bacilli;o_Lactobacillales;f_Streptococcaceae;g_Streptococcus;s_Streptococcus anginosus	1781260	0.96179					Staphylococcus phage tp310-1	k_Viruses;o_Caudovirales;f_Siphoviridae;g_Biseptimavirus;s_Staphylococcus phage tp310-1	27602	0.843453
Streptococcus anginosus C1051	k_Bacteria;p_Firmicutes;c_Bacilli;o_Lactobacillales;f_Streptococcaceae;g_Streptococcus;s_Streptococcus anginosus	1513397	0.957254					Lactococcus virus P2	k_Viruses;o_Caudovirales;f_Siphoviridae;g_Skunavirus;s_Lactococcus virus P2	15771	0.842283
Streptococcus anginosus	k_Bacteria;p_Firmicutes;c_Bacilli;o_Lactobacillales;f_Streptococcaceae;g_Streptococcus;s_Streptococcus anginosus	1627591	0.982018					Staphylococcus virus 85	k_Viruses;o_Caudovirales;f_Siphoviridae;g_Phietavirus;s_Staphylococcus virus 85	28923	0.840411
Streptococcus agalactiae NEM316	k_Bacteria;p_Firmicutes;c_Bacilli;o_Lactobacillales;f_Streptococcaceae;g_Streptococcus;s_Streptococcus agalactiae	1766697	0.925309					Enterobacteria phage SfI	k_Viruses;o_Caudovirales;f_Myoviridae;s_Enterobacteria phage SfI	25068	0.840394
Streptococcus agalactiae ILRI005	k_Bacteria;p_Firmicutes;c_Bacilli;o_Lactobacillales;f_Streptococcaceae;g_Streptococcus;s_Streptococcus agalactiae	1682475	0.912093					Escherichia virus RB43	k_Viruses;o_Caudovirales;f_Myoviridae;s_Escherichia virus RB43	120789	0.83974
Streptococcus agalactiae GD201008-001	k_Bacteria;p_Firmicutes;c_Bacilli;o_Lactobacillales;f_Streptococcaceae;g_Streptococcus;s_Streptococcus agalactiae	1658123	0.963663					Human polyomavirus 7	k_Viruses;f_Polyomaviridae;g_Deltapolyomavirus;s_Human polyomavirus 7	5361	0.839396
Streptococcus agalactiae COH1	k_Bacteria;p_Firmicutes;c_Bacilli;o_Lactobacillales;f_Streptococcaceae;g_Streptococcus;s_Streptococcus agalactiae	1661232	0.950171					Lactococcus virus CB19	k_Viruses;o_Caudovirales;f_Siphoviridae;g_Skunavirus;s_Lactococcus virus CB19	17460	0.835378
Streptococcus agalactiae A909	k_Bacteria;p_Firmicutes;c_Bacilli;o_Lactobacillales;f_Streptococcaceae;g_Streptococcus;s_Streptococcus agalactiae	1706346	0.956166					Lactococcus virus CB20	k_Viruses;o_Caudovirales;f_Siphoviridae;g_Skunavirus;s_Lactococcus virus CB20	17460	0.835378
Streptococcus agalactiae 09mas018883	k_Bacteria;p_Firmicutes;c_Bacilli;o_Lactobacillales;f_Streptococcaceae;g_Streptococcus;s_Streptococcus agalactiae	1720713	0.961258					Lactococcus virus sk1	k_Viruses;o_Caudovirales;f_Siphoviridae;g_Skunavirus;s_Lactococcus virus sk1	15636	0.835193
Streptococcus agalactiae	k_Bacteria;p_Firmicutes;c_Bacilli;o_Lactobacillales;f_Streptococcaceae;g_Streptococcus;s_Streptococcus agalactiae	1486617	0.96345					Enterobacteria phage phi80	k_Viruses;o_Caudovirales;f_Siphoviridae;s_Enterobacteria phage phi80	32568	0.833854
Stenotrophomonas sp. WZN-1	k_Bacteria;p_Proteobacteria;c_Gammaproteobacteria;o_Xanthomonadales;f_Xanthomonadaceae;g_Stenotrophomonas;s_Stenotrophomonas sp. WZN-1	3626534	0.959063					Pseudomonas phage JBD25	k_Viruses;o_Caudovirales;f_Siphoviridae;s_Pseudomonas phage JBD25	29922	0.831682
Stenotrophomonas sp. PAMC25021	k_Bacteria;p_Proteobacteria;c_Gammaproteobacteria;o_Xanthomonadales;f_Xanthomonadaceae;g_Stenotrophomonas;s_Stenotrophomonas sp. PAMC25021	3811212	0.979644					Human polyomavirus 6	k_Viruses;f_Polyomaviridae;g_Deltapolyomavirus;s_Human polyomavirus 6	5406	0.831669
Stenotrophomonas sp. MYb57	k_Bacteria;p_Proteobacteria;c_Gammaproteobacteria;o_Xanthomonadales;f_Xanthomonadaceae;g_Stenotrophomonas;s_Stenotrophomonas sp. MYb57	3794280	0.890157					Staphylococcus virus 52a	k_Viruses;o_Caudovirales;f_Siphoviridae;g_Phietavirus;s_Staphylococcus virus 52a	28614	0.831289
Stenotrophomonas sp. LM091	k_Bacteria;p_Proteobacteria;c_Gammaproteobacteria;o_Xanthomonadales;f_Xanthomonadaceae;g_Stenotrophomonas;s_Stenotrophomonas sp. LM091	3570415	0.971941					Lactococcus virus c2	k_Viruses;o_Caudovirales;f_Siphoviridae;g_Ceduovirus;s_Lactococcus virus c2	14229	0.827677
Stenotrophomonas sp. KCTC 12332	k_Bacteria;p_Proteobacteria;c_Gammaproteobacteria;o_Xanthomonadales;f_Xanthomonadaceae;g_Stenotrophomonas;s_Stenotrophomonas sp. KCTC 12332	3609027	0.813452					Lactococcus phage M5938	k_Viruses;o_Caudovirales;f_Siphoviridae;g_Ceduovirus;s_Lactococcus phage M5938	13815	0.826223
Stenotrophomonas sp. G4	k_Bacteria;p_Proteobacteria;c_Gammaproteobacteria;o_Xanthomonadales;f_Xanthomonadaceae;g_Stenotrophomonas;s_Stenotrophomonas sp. G4	3635686	0.899551					Lactococcus phage D4412	k_Viruses;o_Caudovirales;f_Siphoviridae;g_Ceduovirus;s_Lactococcus phage D4412	13773	0.82595
Stenotrophomonas sp. DAIF1	k_Bacteria;p_Proteobacteria;c_Gammaproteobacteria;o_Xanthomonadales;f_Xanthomonadaceae;g_Stenotrophomonas;s_Stenotrophomonas sp. DAIF1	3792233	0.893424					Staphylococcus virus 80alpha	k_Viruses;o_Caudovirales;f_Siphoviridae;g_Phietavirus;s_Staphylococcus virus 80alpha	29487	0.825872
Stenotrophomonas sp. ASS1	k_Bacteria;p_Proteobacteria;c_Gammaproteobacteria;o_Xanthomonadales;f_Xanthomonadaceae;g_Stenotrophomonas;s_Stenotrophomonas sp. ASS1	3728636	0.974079					Lactococcus virus Sl4	k_Viruses;o_Caudovirales;f_Siphoviridae;g_Skunavirus;s_Lactococcus virus Sl4	15480	0.823734
Stenotrophomonas rhizophila	k_Bacteria;p_Proteobacteria;c_Gammaproteobacteria;o_Xanthomonadales;f_Xanthomonadaceae;g_Stenotrophomonas;s_Stenotrophomonas rhizophila	3460044	0.930763					Staphylococcus phage PVL	k_Viruses;o_Caudovirales;f_Siphoviridae;g_Biseptimavirus;s_Staphylococcus phage PVL	26310	0.82349
Stenotrophomonas nitritireducens	k_Bacteria;p_Proteobacteria;c_Gammaproteobacteria;o_Xanthomonadales;f_Xanthomonadaceae;g_Stenotrophomonas;s_Stenotrophomonas nitritireducens	3612539	0.813862					Staphylococcus virus 108PVL	k_Viruses;o_Caudovirales;f_Siphoviridae;g_Biseptimavirus;s_Staphylococcus virus 108PVL	28281	0.819501
Stenotrophomonas maltophilia R551-3	k_Bacteria;p_Proteobacteria;c_Gammaproteobacteria;o_Xanthomonadales;f_Xanthomonadaceae;g_Stenotrophomonas;s_Stenotrophomonas maltophilia	3754163	0.971603					Staphylococcus virus 80	k_Viruses;o_Caudovirales;f_Siphoviridae;g_Phietavirus;s_Staphylococcus virus 80	29397	0.818679
Stenotrophomonas maltophilia K279a	k_Bacteria;p_Proteobacteria;c_Gammaproteobacteria;o_Xanthomonadales;f_Xanthomonadaceae;g_Stenotrophomonas;s_Stenotrophomonas maltophilia	3899086	0.979221					Lactococcus phage BK5-T	k_Viruses;o_Caudovirales;f_Siphoviridae;s_Lactococcus phage BK5-T	27741	0.817912
Stenotrophomonas maltophilia JV3	k_Bacteria;p_Proteobacteria;c_Gammaproteobacteria;o_Xanthomonadales;f_Xanthomonadaceae;g_Stenotrophomonas;s_Stenotrophomonas maltophilia	3695026	0.963951					Staphylococcus virus 13	k_Viruses;o_Caudovirales;f_Siphoviridae;g_Biseptimavirus;s_Staphylococcus virus 13	24282	0.817737
Stenotrophomonas maltophilia D457	k_Bacteria;p_Proteobacteria;c_Gammaproteobacteria;o_Xanthomonadales;f_Xanthomonadaceae;g_Stenotrophomonas;s_Stenotrophomonas maltophilia	3835172	0.97746					Staphylococcus phage tp310-3	k_Viruses;o_Caudovirales;f_Siphoviridae;g_Biseptimavirus;s_Staphylococcus phage tp310-3	21300	0.817435
Stenotrophomonas maltophilia	k_Bacteria;p_Proteobacteria;c_Gammaproteobacteria;o_Xanthomonadales;f_Xanthomonadaceae;g_Stenotrophomonas;s_Stenotrophomonas maltophilia	3885689	0.984045					Staphylococcus virus 96	k_Viruses;o_Caudovirales;f_Siphoviridae;g_Phietavirus;s_Staphylococcus virus 96	27216	0.814637
Stenotrophomonas acidaminiphila	k_Bacteria;p_Proteobacteria;c_Gammaproteobacteria;o_Xanthomonadales;f_Xanthomonadaceae;g_Stenotrophomonas;s_Stenotrophomonas acidaminiphila	3375897	0.776669					Staphylococcus phage phiPVL-CN125	k_Viruses;o_Caudovirales;f_Siphoviridae;g_Biseptimavirus;s_Staphylococcus phage phiPVL-CN125	24863	0.813891
Starkeya novella DSM 506	k_Bacteria;p_Proteobacteria;c_Alphaproteobacteria;o_Rhizobiales;f_Xanthobacteraceae;g_Starkeya;s_Starkeya novella	3888326	0.522766					Streptococcus phage 20617	k_Viruses;o_Caudovirales;f_Siphoviridae;g_Brussowvirus;s_Streptococcus phage 20617	31668	0.811612
Staphylococcus warneri SG1	k_Bacteria;p_Firmicutes;c_Bacilli;o_Bacillales;f_Staphylococcaceae;g_Staphylococcus;s_Staphylococcus warneri	1982164	0.996678					Lactococcus phage bIL285	k_Viruses;o_Caudovirales;f_Siphoviridae;s_Lactococcus phage bIL285	21924	0.81058
Staphylococcus warneri	k_Bacteria;p_Firmicutes;c_Bacilli;o_Bacillales;f_Staphylococcaceae;g_Staphylococcus;s_Staphylococcus warneri	1966158	0.995048					Streptococcus virus 9871	k_Viruses;o_Caudovirales;f_Siphoviridae;s_Streptococcus virus 9871	22593	0.808852
Staphylococcus succinus	k_Bacteria;p_Firmicutes;c_Bacilli;o_Bacillales;f_Staphylococcaceae;g_Staphylococcus;s_Staphylococcus succinus	2086709	0.870401					Staphylococcus virus IPLA88	k_Viruses;o_Caudovirales;f_Siphoviridae;g_Phietavirus;s_Staphylococcus virus IPLA88	28473	0.808709
Staphylococcus stepanovicii	k_Bacteria;p_Firmicutes;c_Bacilli;o_Bacillales;f_Staphylococcaceae;g_Staphylococcus;s_Staphylococcus stepanovicii	1948548	0.400676					Salmonella phage RE-2010	k_Viruses;o_Caudovirales;f_Myoviridae;g_Peduovirus;s_Salmonella phage RE-2010	24468	0.807646
Staphylococcus sp. SDB 2975	k_Bacteria;p_Firmicutes;c_Bacilli;o_Bacillales;f_Staphylococcaceae;g_Staphylococcus;s_Staphylococcus sp. SDB 2975	2084006	0.607726					Streptococcus virus 9874	k_Viruses;o_Caudovirales;f_Siphoviridae;s_Streptococcus virus 9874	20595	0.806665
Staphylococcus sp. M0911	k_Bacteria;p_Firmicutes;c_Bacilli;o_Bacillales;f_Staphylococcaceae;g_Staphylococcus;s_Staphylococcus sp. M0911	1890974	0.997482					Escherichia phage pro483	k_Viruses;o_Caudovirales;f_Myoviridae;g_Peduovirus;s_Escherichia virus pro483	21063	0.804113
Staphylococcus sp. AntiMn-1	k_Bacteria;p_Firmicutes;c_Bacilli;o_Bacillales;f_Staphylococcaceae;g_Staphylococcus;s_Staphylococcus sp. AntiMn-1	2064899	0.975718					Escherichia phage HK639	k_Viruses;o_Caudovirales;f_Siphoviridae;s_Escherichia phage HK639	29313	0.803178
Staphylococcus simulans	k_Bacteria;p_Firmicutes;c_Bacilli;o_Bacillales;f_Staphylococcaceae;g_Staphylococcus;s_Staphylococcus simulans	2080274	0.95597					Human papillomavirus 127	k_Viruses;f_Papillomaviridae;g_Gammapapillomavirus;s_Gammapapillomavirus 12	6087	0.802309
Staphylococcus simiae	k_Bacteria;p_Firmicutes;c_Bacilli;o_Bacillales;f_Staphylococcaceae;g_Staphylococcus;s_Staphylococcus simiae	1966869	0.516626					Staphylococcus virus 88	k_Viruses;o_Caudovirales;f_Siphoviridae;g_Phietavirus;s_Staphylococcus virus 88	28488	0.800215
Staphylococcus sciuri subsp. sciuri	k_Bacteria;p_Firmicutes;c_Bacilli;o_Bacillales;f_Staphylococcaceae;g_Staphylococcus;s_Staphylococcus sciuri	2238925	0.739836					Staphylococcus phage PT1028	k_Viruses;f_;s_Staphylococcus phage PT1028	9549	0.799854
Staphylococcus sciuri	k_Bacteria;p_Firmicutes;c_Bacilli;o_Bacillales;f_Staphylococcaceae;g_Staphylococcus;s_Staphylococcus sciuri	2272514	0.727718					Staphylococcus phage DW2	k_Viruses;o_Caudovirales;f_Siphoviridae;g_Phietavirus;s_Staphylococcus phage DW2	26853	0.797161
Staphylococcus schweitzeri	k_Bacteria;p_Firmicutes;c_Bacilli;o_Bacillales;f_Staphylococcaceae;g_Staphylococcus;s_Staphylococcus schweitzeri	2101939	0.897487					Lactococcus virus CB14	k_Viruses;o_Caudovirales;f_Siphoviridae;g_Skunavirus;s_Lactococcus virus CB14	18396	0.79711
Staphylococcus schleiferi	k_Bacteria;p_Firmicutes;c_Bacilli;o_Bacillales;f_Staphylococcaceae;g_Staphylococcus;s_Staphylococcus schleiferi	1847014	0.963784					Shigella phage SfIV	k_Viruses;o_Caudovirales;f_Myoviridae;s_Shigella phage SfIV	27507	0.796249
Staphylococcus saprophyticus subsp. saprophyticus ATCC 15305 = NCTC 7292	k_Bacteria;p_Firmicutes;c_Bacilli;o_Bacillales;f_Staphylococcaceae;g_Staphylococcus;s_Staphylococcus saprophyticus	1944259	0.989069					Streptococcus virus 9872	k_Viruses;o_Caudovirales;f_Siphoviridae;s_Streptococcus virus 9872	23061	0.793409
Staphylococcus saprophyticus subsp. saprophyticus	k_Bacteria;p_Firmicutes;c_Bacilli;o_Bacillales;f_Staphylococcaceae;g_Staphylococcus;s_Staphylococcus saprophyticus	1969308	0.986157					Staphylococcus virus 187	k_Viruses;o_Caudovirales;f_Siphoviridae;g_Phietavirus;s_Staphylococcus virus 187	25695	0.792723
Staphylococcus saprophyticus	k_Bacteria;p_Firmicutes;c_Bacilli;o_Bacillales;f_Staphylococcaceae;g_Staphylococcus;s_Staphylococcus saprophyticus	1981018	0.987633					Cronobacter phage Dev2	k_Viruses;o_Caudovirales;f_Podoviridae;g_Teseptimavirus;s_Cronobacter phage Dev2	27957	0.792515
Staphylococcus pseudintermedius HKU10-03	k_Bacteria;p_Firmicutes;c_Bacilli;o_Bacillales;f_Staphylococcaceae;g_Staphylococcus;s_Staphylococcus pseudintermedius	1965704	0.923928					Stenotrophomonas phage Smp131	k_Viruses;o_Caudovirales;f_Myoviridae;g_Peduovirus;s_Stenotrophomonas phage Smp131	21936	0.791974
Staphylococcus pseudintermedius ED99	k_Bacteria;p_Firmicutes;c_Bacilli;o_Bacillales;f_Staphylococcaceae;g_Staphylococcus;s_Staphylococcus pseudintermedius	1949965	0.94496					Enterobacterial phage mEp390	k_Viruses;o_Caudovirales;f_Siphoviridae;s_Enterobacterial phage mEp390	26694	0.791583
Staphylococcus pseudintermedius	k_Bacteria;p_Firmicutes;c_Bacilli;o_Bacillales;f_Staphylococcaceae;g_Staphylococcus;s_Staphylococcus pseudintermedius	2116975	0.873789					Citrus endogenous pararetrovirus	k_Viruses;o_Ortervirales;f_Retroviridae;s_Citrus endogenous pararetrovirus	5439	0.79013
Staphylococcus piscifermentans	k_Bacteria;p_Firmicutes;c_Bacilli;o_Bacillales;f_Staphylococcaceae;g_Staphylococcus;s_Staphylococcus piscifermentans	2045648	0.60195					Lactococcus virus Bibb29	k_Viruses;o_Caudovirales;f_Siphoviridae;g_Skunavirus;s_Lactococcus virus Bibb29	15957	0.788628
Staphylococcus pettenkoferi	k_Bacteria;p_Firmicutes;c_Bacilli;o_Bacillales;f_Staphylococcaceae;g_Staphylococcus;s_Staphylococcus pettenkoferi	1872261	0.958067					Felis catus papillomavirus type 5	k_Viruses;f_Papillomaviridae;s_Felis catus papillomavirus type 5	6891	0.786816
Staphylococcus pasteuri SP1	k_Bacteria;p_Firmicutes;c_Bacilli;o_Bacillales;f_Staphylococcaceae;g_Staphylococcus;s_Staphylococcus pasteuri	1974663	0.996084					Lactococcus phage jm2	k_Viruses;o_Caudovirales;f_Siphoviridae;g_Skunavirus;s_Lactococcus phage jm2	17757	0.786221
Staphylococcus pasteuri	k_Bacteria;p_Firmicutes;c_Bacilli;o_Bacillales;f_Staphylococcaceae;g_Staphylococcus;s_Staphylococcus pasteuri	2009970	0.992245					Enterobacteria phage SfV	k_Viruses;o_Caudovirales;f_Myoviridae;s_Enterobacteria phage SfV	26790	0.785749
Staphylococcus nepalensis	k_Bacteria;p_Firmicutes;c_Bacilli;o_Bacillales;f_Staphylococcaceae;g_Staphylococcus;s_Staphylococcus nepalensis	2218713	0.897819					Staphylococcus virus 42e	k_Viruses;o_Caudovirales;f_Siphoviridae;g_Triavirus;s_Staphylococcus virus 42e	29733	0.784695
Staphylococcus lutrae	k_Bacteria;p_Firmicutes;c_Bacilli;o_Bacillales;f_Staphylococcaceae;g_Staphylococcus;s_Staphylococcus lutrae	1956506	0.376996					Lactococcus virus ASCC191	k_Viruses;o_Caudovirales;f_Siphoviridae;g_Skunavirus;s_Lactococcus virus ASCC191	18216	0.784599
Staphylococcus lugdunensis N920143	k_Bacteria;p_Firmicutes;c_Bacilli;o_Bacillales;f_Staphylococcaceae;g_Staphylococcus;s_Staphylococcus lugdunensis	2002268	0.994712					Escherichia virus RB16	k_Viruses;o_Caudovirales;f_Myoviridae;s_Escherichia virus RB16	124944	0.782755
Staphylococcus lugdunensis HKU09-01	k_Bacteria;p_Firmicutes;c_Bacilli;o_Bacillales;f_Staphylococcaceae;g_Staphylococcus;s_Staphylococcus lugdunensis	2037857	0.984288					Staphylococcus phage StauST398-1	k_Viruses;o_Caudovirales;f_Siphoviridae;g_Phietavirus;s_Staphylococcus phage StauST398-1	28170	0.781046
Staphylococcus lugdunensis	k_Bacteria;p_Firmicutes;c_Bacilli;o_Bacillales;f_Staphylococcaceae;g_Staphylococcus;s_Staphylococcus lugdunensis	1975858	0.995319					Lactococcus virus ASCC273	k_Viruses;o_Caudovirales;f_Siphoviridae;g_Skunavirus;s_Lactococcus virus ASCC273	18579	0.779494
Staphylococcus kloosii	k_Bacteria;p_Firmicutes;c_Bacilli;o_Bacillales;f_Staphylococcaceae;g_Staphylococcus;s_Staphylococcus kloosii	2029615	0.602782					Lactococcus phage phi7	k_Viruses;o_Caudovirales;f_Siphoviridae;g_Skunavirus;s_Lactococcus phage phi7	19539	0.778622
Staphylococcus hominis subsp. hominis	k_Bacteria;p_Firmicutes;c_Bacilli;o_Bacillales;f_Staphylococcaceae;g_Staphylococcus;s_Staphylococcus hominis	1768245	0.992368					Salmonella phage SEN4	k_Viruses;o_Caudovirales;f_Myoviridae;g_Peduovirus;s_Salmonella phage SEN4	24522	0.777479
Staphylococcus hominis	k_Bacteria;p_Firmicutes;c_Bacilli;o_Bacillales;f_Staphylococcaceae;g_Staphylococcus;s_Staphylococcus hominis	1751839	0.995911					Salmonella phage SEN5	k_Viruses;o_Caudovirales;f_Myoviridae;g_Peduovirus;s_Salmonella phage SEN5	24522	0.777479
Staphylococcus haemolyticus JCSC1435	k_Bacteria;p_Firmicutes;c_Bacilli;o_Bacillales;f_Staphylococcaceae;g_Staphylococcus;s_Staphylococcus haemolyticus	2080601	0.971509					Human papillomavirus KC5	k_Viruses;f_Papillomaviridae;g_Gammapapillomavirus;s_Human papillomavirus KC5	6048	0.777169
Staphylococcus haemolyticus	k_Bacteria;p_Firmicutes;c_Bacilli;o_Bacillales;f_Staphylococcaceae;g_Staphylococcus;s_Staphylococcus haemolyticus	1975807	0.990564					Lactococcus virus P008	k_Viruses;o_Caudovirales;f_Siphoviridae;g_Skunavirus;s_Lactococcus virus P008	16161	0.775122
Staphylococcus equorum	k_Bacteria;p_Firmicutes;c_Bacilli;o_Bacillales;f_Staphylococcaceae;g_Staphylococcus;s_Staphylococcus equorum	2130885	0.966358					Pseudomonas virus MP38	k_Viruses;o_Caudovirales;f_Siphoviridae;g_Casadabanvirus;s_Pseudomonas virus MP38	26334	0.772236
Staphylococcus epidermidis RP62A	k_Bacteria;p_Firmicutes;c_Bacilli;o_Bacillales;f_Staphylococcaceae;g_Staphylococcus;s_Staphylococcus epidermidis	1986168	0.987473					Escherichia phage HK629	k_Viruses;o_Caudovirales;f_Siphoviridae;g_Lambdavirus;s_Escherichia virus HK629	32274	0.770616
Staphylococcus epidermidis PM221	k_Bacteria;p_Firmicutes;c_Bacilli;o_Bacillales;f_Staphylococcaceae;g_Staphylococcus;s_Staphylococcus epidermidis	1917409	0.990237					Human papillomavirus 121	k_Viruses;f_Papillomaviridae;g_Gammapapillomavirus;s_Gammapapillomavirus 10	6132	0.769996
Staphylococcus epidermidis ATCC 12228	k_Bacteria;p_Firmicutes;c_Bacilli;o_Bacillales;f_Staphylococcaceae;g_Staphylococcus;s_Staphylococcus epidermidis	1909098	0.988094					Staphylococcus virus phiMR11	k_Viruses;o_Caudovirales;f_Siphoviridae;g_Phietavirus;s_Staphylococcus virus phiMR11	27450	0.769506
Staphylococcus epidermidis	k_Bacteria;p_Firmicutes;c_Bacilli;o_Bacillales;f_Staphylococcaceae;g_Staphylococcus;s_Staphylococcus epidermidis	1894707	0.984689					Staphylococcus prophage phiPV83	k_Viruses;o_Caudovirales;f_Siphoviridae;g_Biseptimavirus;s_Staphylococcus prophage phiPV83	27255	0.769027
Staphylococcus delphini	k_Bacteria;p_Firmicutes;c_Bacilli;o_Bacillales;f_Staphylococcaceae;g_Staphylococcus;s_Staphylococcus delphini	2088632	0.799586					Citrobacter phage SH4	k_Viruses;o_Caudovirales;f_Podoviridae;g_Teseptimavirus;s_Citrobacter phage SH4	28707	0.767389
Staphylococcus condimenti	k_Bacteria;p_Firmicutes;c_Bacilli;o_Bacillales;f_Staphylococcaceae;g_Staphylococcus;s_Staphylococcus condimenti	2077239	0.736134					Staphylococcus virus 29	k_Viruses;o_Caudovirales;f_Siphoviridae;g_Phietavirus;s_Staphylococcus virus 29	28218	0.766955
Staphylococcus cohnii	k_Bacteria;p_Firmicutes;c_Bacilli;o_Bacillales;f_Staphylococcaceae;g_Staphylococcus;s_Staphylococcus cohnii	1987589	0.993174					Escherichia virus P2	k_Viruses;o_Caudovirales;f_Myoviridae;g_Peduovirus;s_Escherichia virus P2	21165	0.766639
Staphylococcus carnosus subsp. carnosus TM300	k_Bacteria;p_Firmicutes;c_Bacilli;o_Bacillales;f_Staphylococcaceae;g_Staphylococcus;s_Staphylococcus carnosus	1998318	0.713318					Lactococcus virus ASCC281	k_Viruses;o_Caudovirales;f_Siphoviridae;g_Skunavirus;s_Lactococcus virus ASCC281	18411	0.766618
Staphylococcus carnosus	k_Bacteria;p_Firmicutes;c_Bacilli;o_Bacillales;f_Staphylococcaceae;g_Staphylococcus;s_Staphylococcus carnosus	2041020	0.718385					Staphylococcus phage JS01	k_Viruses;o_Caudovirales;f_Siphoviridae;g_Biseptimavirus;s_Staphylococcus phage JS01	25116	0.764751
Staphylococcus caprae	k_Bacteria;p_Firmicutes;c_Bacilli;o_Bacillales;f_Staphylococcaceae;g_Staphylococcus;s_Staphylococcus caprae	2035092	0.995268					Lactococcus virus CB13	k_Viruses;o_Caudovirales;f_Siphoviridae;g_Skunavirus;s_Lactococcus virus CB13	20532	0.764417
Staphylococcus capitis subsp. capitis	k_Bacteria;p_Firmicutes;c_Bacilli;o_Bacillales;f_Staphylococcaceae;g_Staphylococcus;s_Staphylococcus caprae	1940980	0.994494					Staphylococcus virus 55	k_Viruses;o_Caudovirales;f_Siphoviridae;g_Phietavirus;s_Staphylococcus virus 55	27579	0.761826
Staphylococcus capitis	k_Bacteria;p_Firmicutes;c_Bacilli;o_Bacillales;f_Staphylococcaceae;g_Staphylococcus;s_Staphylococcus caprae	1931106	0.996788					Staphylococcus phage P954	k_Viruses;o_Caudovirales;f_Siphoviridae;g_Biseptimavirus;s_Staphylococcus phage P954	25191	0.761762
Staphylococcus auricularis	k_Bacteria;p_Firmicutes;c_Bacilli;o_Bacillales;f_Staphylococcaceae;g_Staphylococcus;s_Staphylococcus auricularis	1700592	0.993771					Pseudomonas phage JBD30	k_Viruses;o_Caudovirales;f_Siphoviridae;g_Casadabanvirus;s_Pseudomonas phage JBD30	24351	0.760016
Staphylococcus aureus USA300-ISMMS1	k_Bacteria;p_Firmicutes;c_Bacilli;o_Bacillales;f_Staphylococcaceae;g_Staphylococcus;s_Staphylococcus aureus	2208327	0.983612					Lactococcus virus ASCC465	k_Viruses;o_Caudovirales;f_Siphoviridae;g_Skunavirus;s_Lactococcus virus ASCC465	17613	0.759347
Staphylococcus aureus subsp. aureus Z172	k_Bacteria;p_Firmicutes;c_Bacilli;o_Bacillales;f_Staphylococcaceae;g_Staphylococcus;s_Staphylococcus aureus	2261875	0.97563					Staphylococcus phage StauST398-3	k_Viruses;o_Caudovirales;f_Siphoviridae;g_Phietavirus;s_Staphylococcus phage StauST398-3	25884	0.759127
Staphylococcus aureus subsp. aureus VC40	k_Bacteria;p_Firmicutes;c_Bacilli;o_Bacillales;f_Staphylococcaceae;g_Staphylococcus;s_Staphylococcus aureus	2039903	0.986443					Pseudomonas virus DMS3	k_Viruses;o_Caudovirales;f_Siphoviridae;g_Casadabanvirus;s_Pseudomonas virus DMS3	24399	0.758045
Staphylococcus aureus subsp. aureus USA300_TCH1516	k_Bacteria;p_Firmicutes;c_Bacilli;o_Bacillales;f_Staphylococcaceae;g_Staphylococcus;s_Staphylococcus aureus	2177906	0.986133					Shigella phage SfII	k_Viruses;o_Caudovirales;f_Myoviridae;s_Shigella phage SfII	28347	0.757888
Staphylococcus aureus subsp. aureus USA300_FPR3757	k_Bacteria;p_Firmicutes;c_Bacilli;o_Bacillales;f_Staphylococcaceae;g_Staphylococcus;s_Staphylococcus aureus	2192550	0.986242					Enterobacteria phage mEp043 c-1	k_Viruses;o_Caudovirales;f_Siphoviridae;s_Enterobacteria phage mEp043 c-1	27438	0.755545
Staphylococcus aureus subsp. aureus TW20	k_Bacteria;p_Firmicutes;c_Bacilli;o_Bacillales;f_Staphylococcaceae;g_Staphylococcus;s_Staphylococcus aureus	2302220	0.977277					Lactococcus virus ASCC532	k_Viruses;o_Caudovirales;f_Siphoviridae;g_Skunavirus;s_Lactococcus virus ASCC532	18468	0.754567
Staphylococcus aureus subsp. aureus TCH60	k_Bacteria;p_Firmicutes;c_Bacilli;o_Bacillales;f_Staphylococcaceae;g_Staphylococcus;s_Staphylococcus aureus	2129230	0.975202					Streptococcus virus phiAbc2	k_Viruses;o_Caudovirales;f_Siphoviridae;g_Moineauvirus;s_Streptococcus virus phiAbc2	24804	0.754449
Staphylococcus aureus subsp. aureus Tager 104	k_Bacteria;p_Firmicutes;c_Bacilli;o_Bacillales;f_Staphylococcaceae;g_Staphylococcus;s_Staphylococcus aureus	2108822	0.977593					Staphylococcus phage StauST398-5	k_Viruses;o_Caudovirales;f_Siphoviridae;g_Phietavirus;s_Staphylococcus phage StauST398-5	27357	0.750045
Staphylococcus aureus subsp. aureus T0131	k_Bacteria;p_Firmicutes;c_Bacilli;o_Bacillales;f_Staphylococcaceae;g_Staphylococcus;s_Staphylococcus aureus	2192520	0.970317					Pseudomonas virus MP22	k_Viruses;o_Caudovirales;f_Siphoviridae;g_Casadabanvirus;s_Pseudomonas virus MP22	24870	0.749418
Staphylococcus aureus subsp. aureus str. Newman	k_Bacteria;p_Firmicutes;c_Bacilli;o_Bacillales;f_Staphylococcaceae;g_Staphylococcus;s_Staphylococcus aureus	2165676	0.970786					Enterobacteria phage cdtI	k_Viruses;o_Caudovirales;f_Siphoviridae;s_Enterobacteria phage cdtI	35424	0.748539
Staphylococcus aureus subsp. aureus str. JKD6008	k_Bacteria;p_Firmicutes;c_Bacilli;o_Bacillales;f_Staphylococcaceae;g_Staphylococcus;s_Staphylococcus aureus	2198251	0.973696					Escherichia virus P1	k_Viruses;o_Caudovirales;f_Myoviridae;g_Punavirus;s_Escherichia virus P1	70377	0.745169
Staphylococcus aureus subsp. aureus ST772-MRSA-V	k_Bacteria;p_Firmicutes;c_Bacilli;o_Bacillales;f_Staphylococcaceae;g_Staphylococcus;s_Staphylococcus aureus	2157930	0.975341					Pseudomonas phage JBD24	k_Viruses;o_Caudovirales;f_Siphoviridae;g_Casadabanvirus;s_Pseudomonas phage JBD24	24222	0.744329
Staphylococcus aureus subsp. aureus ST398	k_Bacteria;p_Firmicutes;c_Bacilli;o_Bacillales;f_Staphylococcaceae;g_Staphylococcus;s_Staphylococcus aureus	2168994	0.954796					Pseudomonas phage JBD93	k_Viruses;o_Caudovirales;f_Siphoviridae;g_Casadabanvirus;s_Pseudomonas phage JBD93	24756	0.744034
Staphylococcus aureus subsp. aureus ST228	k_Bacteria;p_Firmicutes;c_Bacilli;o_Bacillales;f_Staphylococcaceae;g_Staphylococcus;s_Staphylococcus aureus	2112397	0.973164					Lactococcus phage 340	k_Viruses;o_Caudovirales;f_Siphoviridae;g_Skunavirus;s_Lactococcus phage 340	18039	0.742819
Staphylococcus aureus subsp. aureus SA957	k_Bacteria;p_Firmicutes;c_Bacilli;o_Bacillales;f_Staphylococcaceae;g_Staphylococcus;s_Staphylococcus aureus	2101678	0.977191					Pseudomonas phage LKA1	k_Viruses;o_Caudovirales;f_Podoviridae;g_Phikmvvirus;s_Pseudomonas virus LKA1	29976	0.742592
Staphylococcus aureus subsp. aureus SA40	k_Bacteria;p_Firmicutes;c_Bacilli;o_Bacillales;f_Staphylococcaceae;g_Staphylococcus;s_Staphylococcus aureus	2061488	0.976588					Lactococcus virus 712	k_Viruses;o_Caudovirales;f_Siphoviridae;g_Skunavirus;s_Lactococcus virus 712	17184	0.742319
Staphylococcus aureus subsp. aureus SA268	k_Bacteria;p_Firmicutes;c_Bacilli;o_Bacillales;f_Staphylococcaceae;g_Staphylococcus;s_Staphylococcus aureus	2129429	0.97515					Staphylococcus phage SA13	k_Viruses;o_Caudovirales;f_Siphoviridae;g_Phietavirus;s_Staphylococcus phage SA13	27870	0.741554
Staphylococcus aureus subsp. aureus NCTC 8325	k_Bacteria;p_Firmicutes;c_Bacilli;o_Bacillales;f_Staphylococcaceae;g_Staphylococcus;s_Staphylococcus aureus	2085390	0.98154					Streptococcus virus DT1	k_Viruses;o_Caudovirales;f_Siphoviridae;g_Moineauvirus;s_Streptococcus virus DT1	23241	0.739807
Staphylococcus aureus subsp. aureus N315	k_Bacteria;p_Firmicutes;c_Bacilli;o_Bacillales;f_Staphylococcaceae;g_Staphylococcus;s_Staphylococcus aureus	2148072	0.971562					Acinetobacter phage vB_AbaS_TRS1	k_Viruses;o_Caudovirales;f_Siphoviridae;g_Vieuvirus;s_Acinetobacter phage vB_AbaS_TRS1	25707	0.737965
Staphylococcus aureus subsp. aureus MW2	k_Bacteria;p_Firmicutes;c_Bacilli;o_Bacillales;f_Staphylococcaceae;g_Staphylococcus;s_Staphylococcus aureus	2120787	0.978751					Streptococcus phage TP-778L	k_Viruses;o_Caudovirales;f_Siphoviridae;g_Brussowvirus;s_Streptococcus phage TP-778L	28326	0.737364
Staphylococcus aureus subsp. aureus Mu50	k_Bacteria;p_Firmicutes;c_Bacilli;o_Bacillales;f_Staphylococcaceae;g_Staphylococcus;s_Staphylococcus aureus	2192211	0.97335					Streptococcus phage Cp-1	k_Viruses;o_Caudovirales;f_Podoviridae;g_Cepunavirus;s_Streptococcus virus Cp1	13983	0.73621
Staphylococcus aureus subsp. aureus Mu3	k_Bacteria;p_Firmicutes;c_Bacilli;o_Bacillales;f_Staphylococcaceae;g_Staphylococcus;s_Staphylococcus aureus	2177847	0.973324					Enterobacteria phage fiAA91-ss	k_Viruses;o_Caudovirales;f_Myoviridae;g_Peduovirus;s_Escherichia virus fiAA91ss	25023	0.735515
Staphylococcus aureus subsp. aureus MSSA476	k_Bacteria;p_Firmicutes;c_Bacilli;o_Bacillales;f_Staphylococcaceae;g_Staphylococcus;s_Staphylococcus aureus	2119617	0.9802					Lactococcus virus bIL170	k_Viruses;o_Caudovirales;f_Siphoviridae;g_Skunavirus;s_Lactococcus virus bIL170	18846	0.735455
Staphylococcus aureus subsp. aureus MRSA252	k_Bacteria;p_Firmicutes;c_Bacilli;o_Bacillales;f_Staphylococcaceae;g_Staphylococcus;s_Staphylococcus aureus	2184224	0.970892					Pseudomonas virus FHA0480	k_Viruses;o_Caudovirales;f_Siphoviridae;g_Casadabanvirus;s_Pseudomonas virus FHA0480	25362	0.735257
Staphylococcus aureus subsp. aureus M013	k_Bacteria;p_Firmicutes;c_Bacilli;o_Bacillales;f_Staphylococcaceae;g_Staphylococcus;s_Staphylococcus aureus	2099943	0.976919					Canis familiaris polyomavirus 1	k_Viruses;f_Polyomaviridae;g_Betapolyomavirus;s_Canis familiaris polyomavirus 1	5412	0.735024
Staphylococcus aureus subsp. aureus LGA251	k_Bacteria;p_Firmicutes;c_Bacilli;o_Bacillales;f_Staphylococcaceae;g_Staphylococcus;s_Staphylococcus aureus	2086079	0.970315					Human papillomavirus type 112	k_Viruses;f_Papillomaviridae;g_Gammapapillomavirus;s_Gammapapillomavirus 8	6144	0.73116
Staphylococcus aureus subsp. aureus JKD6159	k_Bacteria;p_Firmicutes;c_Bacilli;o_Bacillales;f_Staphylococcaceae;g_Staphylococcus;s_Staphylococcus aureus	2131982	0.971785					Escherichia phage RCS47	k_Viruses;o_Caudovirales;f_Myoviridae;g_Punavirus;s_Escherichia virus RCS47	90063	0.731086
Staphylococcus aureus subsp. aureus JH9	k_Bacteria;p_Firmicutes;c_Bacilli;o_Bacillales;f_Staphylococcaceae;g_Staphylococcus;s_Staphylococcus aureus	2208169	0.967773					Escherichia phage mEp234	k_Viruses;o_Caudovirales;f_Siphoviridae;g_Hendrixvirus;s_Escherichia virus mEp234	24465	0.73078
Staphylococcus aureus subsp. aureus JH1	k_Bacteria;p_Firmicutes;c_Bacilli;o_Bacillales;f_Staphylococcaceae;g_Staphylococcus;s_Staphylococcus aureus	2208238	0.967778					Escherichia phage HK544	k_Viruses;o_Caudovirales;f_Siphoviridae;g_Hendrixvirus;s_Escherichia virus HK544	25899	0.727156
Staphylococcus aureus subsp. aureus HO 5096 0412	k_Bacteria;p_Firmicutes;c_Bacilli;o_Bacillales;f_Staphylococcaceae;g_Staphylococcus;s_Staphylococcus aureus	2133578	0.971472					Enterobacteria phage HK106	k_Viruses;o_Caudovirales;f_Siphoviridae;g_Hendrixvirus;s_Escherichia virus HK106	25584	0.726663
Staphylococcus aureus subsp. aureus ED98	k_Bacteria;p_Firmicutes;c_Bacilli;o_Bacillales;f_Staphylococcaceae;g_Staphylococcus;s_Staphylococcus aureus	2147840	0.955352					Feline papillomavirus type 2	k_Viruses;f_Papillomaviridae;g_Dyothetapapillomavirus;s_Dyothetapapillomavirus 1	6423	0.725692
Staphylococcus aureus subsp. aureus ED133	k_Bacteria;p_Firmicutes;c_Bacilli;o_Bacillales;f_Staphylococcaceae;g_Staphylococcus;s_Staphylococcus aureus	2122965	0.961233					Escherichia phage HK542	k_Viruses;o_Caudovirales;f_Siphoviridae;g_Hendrixvirus;s_Escherichia virus HK542	24783	0.724651
Staphylococcus aureus subsp. aureus ECT-R 2	k_Bacteria;p_Firmicutes;c_Bacilli;o_Bacillales;f_Staphylococcaceae;g_Staphylococcus;s_Staphylococcus aureus	2085192	0.976719					Staphylococcus virus phiETA	k_Viruses;o_Caudovirales;f_Siphoviridae;g_Phietavirus;s_Staphylococcus virus phiETA	29064	0.724122
Staphylococcus aureus subsp. aureus DSM 20231	k_Bacteria;p_Firmicutes;c_Bacilli;o_Bacillales;f_Staphylococcaceae;g_Staphylococcus;s_Staphylococcus aureus	2101934	0.984477					Escherichia phage HK75	k_Viruses;o_Caudovirales;f_Siphoviridae;g_Hendrixvirus;s_Escherichia virus HK75	22893	0.723375
Staphylococcus aureus subsp. aureus COL	k_Bacteria;p_Firmicutes;c_Bacilli;o_Bacillales;f_Staphylococcaceae;g_Staphylococcus;s_Staphylococcus aureus	2122109	0.983352					Escherichia virus HK97	k_Viruses;o_Caudovirales;f_Siphoviridae;g_Hendrixvirus;s_Escherichia virus HK97	25200	0.723027
Staphylococcus aureus subsp. aureus CN1	k_Bacteria;p_Firmicutes;c_Bacilli;o_Bacillales;f_Staphylococcaceae;g_Staphylococcus;s_Staphylococcus aureus	2081168	0.98073					Human papillomavirus type 53	k_Viruses;f_Papillomaviridae;g_Alphapapillomavirus;s_Alphapapillomavirus 6	4047	0.721986
Staphylococcus aureus subsp. aureus 6850	k_Bacteria;p_Firmicutes;c_Bacilli;o_Bacillales;f_Staphylococcaceae;g_Staphylococcus;s_Staphylococcus aureus	2064744	0.975689					Enterobacterial phage mEp213	k_Viruses;o_Caudovirales;f_Siphoviridae;s_Enterobacterial phage mEp213	28131	0.720231
Staphylococcus aureus subsp. aureus 11819-97	k_Bacteria;p_Firmicutes;c_Bacilli;o_Bacillales;f_Staphylococcaceae;g_Staphylococcus;s_Staphylococcus aureus	2160042	0.973434					Escherichia phage HK446	k_Viruses;o_Caudovirales;f_Siphoviridae;g_Hendrixvirus;s_Escherichia virus HK446	24612	0.719205
Staphylococcus aureus subsp. aureus	k_Bacteria;p_Firmicutes;c_Bacilli;o_Bacillales;f_Staphylococcaceae;g_Staphylococcus;s_Staphylococcus aureus	2120042	0.982907					Staphylococcus virus 92	k_Viruses;o_Caudovirales;f_Siphoviridae;g_Phietavirus;s_Staphylococcus virus 92	28080	0.717003
Staphylococcus aureus RF122	k_Bacteria;p_Firmicutes;c_Bacilli;o_Bacillales;f_Staphylococcaceae;g_Staphylococcus;s_Staphylococcus aureus	2066769	0.963879					Pseudomonas phage vB_PaeS_PAO1_Ab30	k_Viruses;o_Caudovirales;f_Siphoviridae;g_Casadabanvirus;s_Pseudomonas phage vB_PaeS_PAO1_Ab30	24381	0.714784
Staphylococcus aureus O46	k_Bacteria;p_Firmicutes;c_Bacilli;o_Bacillales;f_Staphylococcaceae;g_Staphylococcus;s_Staphylococcus aureus	2116146	0.959943					Streptococcus virus Sfi11	k_Viruses;o_Caudovirales;f_Siphoviridae;g_Brussowvirus;s_Streptococcus virus Sfi11	28086	0.714084
Staphylococcus aureus CA-347	k_Bacteria;p_Firmicutes;c_Bacilli;o_Bacillales;f_Staphylococcaceae;g_Staphylococcus;s_Staphylococcus aureus	2169250	0.965085					Pseudomonas phage MP42	k_Viruses;o_Caudovirales;f_Siphoviridae;g_Casadabanvirus;s_Pseudomonas phage MP42	23334	0.713988
Staphylococcus aureus 08BA02176	k_Bacteria;p_Firmicutes;c_Bacilli;o_Bacillales;f_Staphylococcaceae;g_Staphylococcus;s_Staphylococcus aureus	2100140	0.97488					Klebsiella phage phiKO2	k_Viruses;o_Caudovirales;f_Siphoviridae;s_Klebsiella phage phiKO2	35928	0.713087
Staphylococcus aureus 04-02981	k_Bacteria;p_Firmicutes;c_Bacilli;o_Bacillales;f_Staphylococcaceae;g_Staphylococcus;s_Staphylococcus aureus	2135001	0.976976					Rhizobium phage RR1-B	k_Viruses;o_Caudovirales;f_Myoviridae;s_Rhizobium phage RR1-B	24936	0.712743
Staphylococcus aureus	k_Bacteria;p_Firmicutes;c_Bacilli;o_Bacillales;f_Staphylococcaceae;g_Staphylococcus;s_Staphylococcus aureus	2244679	0.972591					Escherichia phage HK633	k_Viruses;o_Caudovirales;f_Siphoviridae;g_Hendrixvirus;s_Escherichia virus HK633	24324	0.710633
Staphylococcus argenteus	k_Bacteria;p_Firmicutes;c_Bacilli;o_Bacillales;f_Staphylococcaceae;g_Staphylococcus;s_Staphylococcus argenteus	2103721	0.894704					Streptococcus phage CP-7	k_Viruses;o_Caudovirales;f_Podoviridae;g_Cepunavirus;s_Streptococcus virus Cp7	14145	0.706445
Spirosoma rigui	k_Bacteria;p_Bacteroidetes;c_Cytophagia;o_Cytophagales;f_Cytophagaceae;g_Spirosoma;s_Spirosoma rigui	4853621	0.831038					Pseudomonas phage JBD69	k_Viruses;o_Caudovirales;f_Siphoviridae;g_Casadabanvirus;s_Pseudomonas phage JBD69	23763	0.706417
Sphingopyxis sp. QXT-31	k_Bacteria;p_Proteobacteria;c_Alphaproteobacteria;o_Sphingomonadales;f_Sphingomonadaceae;g_Sphingopyxis;s_Sphingopyxis sp. QXT-31	3531354	0.635478					Escherichia virus P2	k_Viruses;o_Caudovirales;f_Myoviridae;g_Peduovirus;s_Escherichia virus P2	24624	0.705297
Sphingopyxis sp. PAMC25046	k_Bacteria;p_Proteobacteria;c_Alphaproteobacteria;o_Sphingomonadales;f_Sphingomonadaceae;g_Sphingopyxis;s_Sphingopyxis sp. PAMC25046	3736050	0.698748					Escherichia virus 186	k_Viruses;o_Caudovirales;f_Myoviridae;g_Peduovirus;s_Escherichia virus 186	22509	0.704962
Sphingopyxis sp. MG	k_Bacteria;p_Proteobacteria;c_Alphaproteobacteria;o_Sphingomonadales;f_Sphingomonadaceae;g_Sphingopyxis;s_Sphingopyxis sp. MG	3463945	0.591747					Staphylococcus virus 71	k_Viruses;o_Caudovirales;f_Siphoviridae;g_Phietavirus;s_Staphylococcus virus 71	28371	0.703562
Sphingopyxis sp. FD7	k_Bacteria;p_Proteobacteria;c_Alphaproteobacteria;o_Sphingomonadales;f_Sphingomonadaceae;g_Sphingopyxis;s_Sphingopyxis sp. FD7	3178758	0.724994					Staphylococcus phage B236	k_Viruses;o_Caudovirales;f_Siphoviridae;g_Phietavirus;s_Staphylococcus phage B236	28947	0.702997
Sphingopyxis sp. EG6	k_Bacteria;p_Proteobacteria;c_Alphaproteobacteria;o_Sphingomonadales;f_Sphingomonadaceae;g_Sphingopyxis;s_Sphingopyxis sp. EG6	3149884	0.787989					Salmonella phage SJ46	k_Viruses;o_Caudovirales;f_Myoviridae;g_Punavirus;s_Salmonella virus SJ46	78171	0.695552
Sphingopyxis sp. 113P3	k_Bacteria;p_Proteobacteria;c_Alphaproteobacteria;o_Sphingomonadales;f_Sphingomonadaceae;g_Sphingopyxis;s_Sphingopyxis sp. 113P3	3842267	0.554623					Escherichia phage mEpX1	k_Viruses;o_Caudovirales;f_Siphoviridae;g_Hendrixvirus;s_Escherichia virus mEpX1	24333	0.692667
Sphingopyxis macrogoltabida	k_Bacteria;p_Proteobacteria;c_Alphaproteobacteria;o_Sphingomonadales;f_Sphingomonadaceae;g_Sphingopyxis;s_Sphingopyxis macrogoltabida	4213434	0.69133					Enterobacteria phage HK225	k_Viruses;o_Caudovirales;f_Siphoviridae;s_Enterobacteria phage HK225	30348	0.69101
Sphingopyxis granuli	k_Bacteria;p_Proteobacteria;c_Alphaproteobacteria;o_Sphingomonadales;f_Sphingomonadaceae;g_Sphingopyxis;s_Sphingopyxis granuli	3832248	0.62647					Salmonella phage SEN1	k_Viruses;o_Caudovirales;f_Myoviridae;g_Peduovirus;s_Salmonella phage SEN1	20670	0.689653
Sphingopyxis fribergensis	k_Bacteria;p_Proteobacteria;c_Alphaproteobacteria;o_Sphingomonadales;f_Sphingomonadaceae;g_Sphingopyxis;s_Sphingopyxis fribergensis	4237136	0.722368					Brochothrix phage A9	k_Viruses;o_Caudovirales;f_Herelleviridae;s_Brochothrix virus A9	85200	0.688648
Sphingopyxis alaskensis RB2256	k_Bacteria;p_Proteobacteria;c_Alphaproteobacteria;o_Sphingomonadales;f_Sphingomonadaceae;g_Sphingopyxis;s_Sphingopyxis alaskensis	2766507	0.787972					Escherichia phage pro147	k_Viruses;o_Caudovirales;f_Myoviridae;g_Peduovirus;s_Escherichia virus pro147	23979	0.687615
Sphingomonas wittichii RW1	k_Bacteria;p_Proteobacteria;c_Alphaproteobacteria;o_Sphingomonadales;f_Sphingomonadaceae;g_Sphingomonas;s_Sphingomonas wittichii	4985568	0.365545					Escherichia phage ECBP5	k_Viruses;o_Caudovirales;f_Podoviridae;g_Zindervirus;s_Escherichia phage ECBP5	32739	0.683635
Sphingomonas wittichii DC-6	k_Bacteria;p_Proteobacteria;c_Alphaproteobacteria;o_Sphingomonadales;f_Sphingomonadaceae;g_Sphingomonas;s_Sphingomonas wittichii	5440827	0.385239					Human alphaherpesvirus 1	k_Viruses;o_Herpesvirales;f_Herpesviridae;g_Simplexvirus;s_Human alphaherpesvirus 1	120204	0.683373
Sphingomonas taxi	k_Bacteria;p_Proteobacteria;c_Alphaproteobacteria;o_Sphingomonadales;f_Sphingomonadaceae;g_Sphingomonas;s_Sphingomonas taxi	3318300	0.938884					Streptococcus virus Sfi19	k_Viruses;o_Caudovirales;f_Siphoviridae;g_Moineauvirus;s_Streptococcus virus Sfi19	25437	0.681535
Sphingomonas sp. PAMC26645	k_Bacteria;p_Proteobacteria;c_Alphaproteobacteria;o_Sphingomonadales;f_Sphingomonadaceae;g_Sphingomonas;s_Sphingomonas sp. PAMC26645	3458163	0.578588					Streptococcus virus 7201	k_Viruses;o_Caudovirales;f_Siphoviridae;g_Moineauvirus;s_Streptococcus virus 7201	26253	0.680011
Sphingomonas sp. NIC1	k_Bacteria;p_Proteobacteria;c_Alphaproteobacteria;o_Sphingomonadales;f_Sphingomonadaceae;g_Sphingomonas;s_Sphingomonas sp. NIC1	2954064	0.804368					Human papillomavirus 154	k_Viruses;f_Papillomaviridae;g_Gammapapillomavirus;s_Gammapapillomavirus 11	6102	0.678551
Sphingomonas sp. MM-1	k_Bacteria;p_Proteobacteria;c_Alphaproteobacteria;o_Sphingomonadales;f_Sphingomonadaceae;g_Sphingomonas;s_Sphingomonas sp. MM-1	3767859	0.442351					Escherichia virus Wphi	k_Viruses;o_Caudovirales;f_Myoviridae;g_Peduovirus;s_Escherichia virus Wphi	23850	0.67764
Sphingomonas sp. LM7	k_Bacteria;p_Proteobacteria;c_Alphaproteobacteria;o_Sphingomonadales;f_Sphingomonadaceae;g_Sphingomonas;s_Sphingomonas sp. LM7	3439094	0.351819					Lactococcus phage BM13	k_Viruses;o_Caudovirales;f_Siphoviridae;s_Lactococcus phage BM13	20844	0.675337
Sphingomonas sp. LK11	k_Bacteria;p_Proteobacteria;c_Alphaproteobacteria;o_Sphingomonadales;f_Sphingomonadaceae;g_Sphingomonas;s_Sphingomonas sp. LK11	3188473	0.788444					Streptococcus virus Sfi21	k_Viruses;o_Caudovirales;f_Siphoviridae;g_Moineauvirus;s_Streptococcus virus Sfi21	26769	0.675114
Sphingomonas sp. KC8	k_Bacteria;p_Proteobacteria;c_Alphaproteobacteria;o_Sphingomonadales;f_Sphingomonadaceae;g_Sphingomonas;s_Sphingomonas sp. KC8	3420302	0.307139					Lactococcus virus bIL67	k_Viruses;o_Caudovirales;f_Siphoviridae;g_Ceduovirus;s_Lactococcus virus bIL67	13170	0.672785
Sphingomonas sp. JJ-A5	k_Bacteria;p_Proteobacteria;c_Alphaproteobacteria;o_Sphingomonadales;f_Sphingomonadaceae;g_Sphingomonas;s_Sphingomonas sp. JJ-A5	3032396	0.315237					Streptococcus virus O1205	k_Viruses;o_Caudovirales;f_Siphoviridae;g_Brussowvirus;s_Streptococcus virus O1205	28092	0.67184
Sphingomonas sp. FARSPH	k_Bacteria;p_Proteobacteria;c_Alphaproteobacteria;o_Sphingomonadales;f_Sphingomonadaceae;g_Sphingomonas;s_Sphingomonas sp. FARSPH	3086375	0.587324					Enterobacteria phage mEp237	k_Viruses;o_Caudovirales;f_Siphoviridae;s_Enterobacteria phage mEp237	28956	0.670756
Sphingomonas sp. Cra20	k_Bacteria;p_Proteobacteria;c_Alphaproteobacteria;o_Sphingomonadales;f_Sphingomonadaceae;g_Sphingomonas;s_Sphingomonas sp. Cra20	4129379	0.314791					Escherichia phage vB_EcoP_GA2A	k_Viruses;o_Caudovirales;f_Podoviridae;g_Teseptimavirus;s_Escherichia phage vB_EcoP_GA2A	27573	0.668819
Sphingomonas sp. AAP5	k_Bacteria;p_Proteobacteria;c_Alphaproteobacteria;o_Sphingomonadales;f_Sphingomonadaceae;g_Sphingomonas;s_Sphingomonas sp. AAP5	3580669	0.414716					Salmonella phage FSL SP-004	k_Viruses;o_Caudovirales;f_Myoviridae;g_Peduovirus;s_Salmonella virus FSLSP004	20721	0.667936
Sphingomonas sanxanigenens DSM 19645 = NX02	k_Bacteria;p_Proteobacteria;c_Alphaproteobacteria;o_Sphingomonadales;f_Sphingomonadaceae;g_Sphingomonas;s_Sphingomonas sanxanigenens	5405430	0.406447					Streptococcus phage 5093	k_Viruses;o_Caudovirales;f_Siphoviridae;s_Streptococcus phage 5093	26013	0.667214
Sphingomonas paucimobilis	k_Bacteria;p_Proteobacteria;c_Alphaproteobacteria;o_Sphingomonadales;f_Sphingomonadaceae;g_Sphingomonas;s_Sphingomonas paucimobilis	3292214	0.847179					Stenotrophomonas phage PSH1	k_Viruses;f_Inoviridae;s_Stenotrophomonas virus PSH1	3708	0.666864
Sphingomonas panacis	k_Bacteria;p_Proteobacteria;c_Alphaproteobacteria;o_Sphingomonadales;f_Sphingomonadaceae;g_Sphingomonas;s_Sphingomonas panacis	4382749	0.404969					Escherichia phage PE3-1	k_Viruses;o_Caudovirales;f_Podoviridae;g_Teseptimavirus;s_Escherichia phage PE3-1	26763	0.666353
Sphingomonas melonis TY	k_Bacteria;p_Proteobacteria;c_Alphaproteobacteria;o_Sphingomonadales;f_Sphingomonadaceae;g_Sphingomonas;s_Sphingomonas melonis	3355358	0.78566					Lactococcus phage M6162	k_Viruses;o_Caudovirales;f_Siphoviridae;g_Ceduovirus;s_Lactococcus phage M6162	13275	0.665825
Sphingomonas melonis	k_Bacteria;p_Proteobacteria;c_Alphaproteobacteria;o_Sphingomonadales;f_Sphingomonadaceae;g_Sphingomonas;s_Sphingomonas melonis	2965616	0.796703					Salmonella virus PsP3	k_Viruses;o_Caudovirales;f_Myoviridae;g_Peduovirus;s_Salmonella virus PsP3	21771	0.664137
Sphingomonas koreensis	k_Bacteria;p_Proteobacteria;c_Alphaproteobacteria;o_Sphingomonadales;f_Sphingomonadaceae;g_Sphingomonas;s_Sphingomonas koreensis	3979971	0.784422					Staphylococcus phage phiIBB-SEP1	k_Viruses;o_Caudovirales;f_Herelleviridae;g_Sepunavirus;s_Staphylococcus virus SEP1	89787	0.662505
Sphingobium yanoikuyae	k_Bacteria;p_Proteobacteria;c_Alphaproteobacteria;o_Sphingomonadales;f_Sphingomonadaceae;g_Sphingobium;s_Sphingobium yanoikuyae	4602618	0.969677					Staphylococcus virus X2	k_Viruses;o_Caudovirales;f_Siphoviridae;g_Phietavirus;s_Staphylococcus virus X2	28134	0.658877
Sphingobium sp. YG1	k_Bacteria;p_Proteobacteria;c_Alphaproteobacteria;o_Sphingomonadales;f_Sphingomonadaceae;g_Sphingobium;s_Sphingobium sp. YG1	4482226	0.641629					Escherichia phage LM33_P1	k_Viruses;o_Caudovirales;f_Podoviridae;g_Teseptimavirus;s_Escherichia phage LM33_P1	26814	0.658178
Sphingobium sp. YBL2	k_Bacteria;p_Proteobacteria;c_Alphaproteobacteria;o_Sphingomonadales;f_Sphingomonadaceae;g_Sphingobium;s_Sphingobium sp. YBL2	4385406	0.521265					Lactococcus phage M6165	k_Viruses;o_Caudovirales;f_Siphoviridae;g_Ceduovirus;s_Lactococcus phage M6165	13767	0.656107
Sphingobium sp. TKS	k_Bacteria;p_Proteobacteria;c_Alphaproteobacteria;o_Sphingomonadales;f_Sphingomonadaceae;g_Sphingobium;s_Sphingobium sp. TKS	4966539	0.517193					Lactococcus phage D4410	k_Viruses;o_Caudovirales;f_Siphoviridae;g_Ceduovirus;s_Lactococcus phage D4410	13707	0.655393
[truncated: 2,382 more rows]

## Sheet: Table S4
Table S4 |Detailed result of ABR gene identified in iHSMGC
[truncated: 3,811 more rows]

## Sheet: Table S5
Table S5| Detailed information about the cutotype classification
[truncated: 248 more rows]

## Sheet: Table S6
Table S6| Microbial functions of significant difference between C-cutotype and M-cutotype
[truncated: 231 more rows]

[truncated: 3 more sheets: Table S7, Table S8, Table S9]
